# Supplementary material for: Platelet-rich plasma for immature post-traumatic scars and early keloids: A scoping review
Source: PLoS One. 2026 Apr 6;21(4):e0345754. doi: 10.1371/journal.pone.0345754 (PMC13052873; doi:10.1371/journal.pone.0345754)
Supplement: S1 Appendix — (XLSX) [file pone.0345754.s001.xlsx]

## Sheet: Search-methods
Search Strategy and Results Across Electronic Databases
Dataset	Date	Search-string	Results
Pubmed		("platelet-rich plasma"[tiab] OR "PRP"[tiab] OR "autologous platelet concentrate"[tiab] OR "APC"[tiab] OR "platelet gel"[tiab] OR "platelet concentrate"[tiab] OR "thrombocyte concentrate"[tiab] OR "autologous conditioned plasma"[tiab] OR "platelet-derived growth factors"[tiab] OR "platelet lysate"[tiab] OR "platelet-rich fibrin"[tiab] OR "PRF"[tiab] OR "platelet-rich matrix"[tiab] OR "autologous …	864
DOAJ	2025-11-11	("platelet-rich plasma" OR PRP OR "autologous platelet concentrate" OR "platelet gel" OR "platelet-rich fibrin") AND (scar OR scarring OR "wound healing" OR "tissue repair" OR fibrosis) AND (early OR recent OR acute OR "remodeling phase")	0
DOAJ	2025-11-11	"Immature scar and Plasma"	1
Scielo	2025-11-11	("platelet-rich plasma" OR "plasma rico en plaquetas" OR "plasma rico em plaquetas" OR PRP OR "autologous platelet concentrate" OR "concentrado plaquetario autólogo" OR "concentrado plaquetário autólogo" OR "platelet gel" OR "gel de plaquetas" OR "gel plaquetário" OR "platelet-rich fibrin" OR "fibrina rica en plaquetas" OR "fibrina rica em plaquetas" OR "platelet concentrate" OR "concentrado de p…	17
LILACS (LILACS plus colection)	2025-11-11	(mh:"plasma rico en plaquetas" OR "plasma rico en plaquetas" OR "plasma rico em plaquetas" OR "platelet-rich plasma" OR PRP OR "concentrado plaquetario" OR "concentrado de plaquetas" OR "gel de plaquetas" OR "gel plaquetário" OR "platelet gel" OR "platelet concentrate" OR "concentrado plaquetário" OR "plasma rico en factores de crecimiento" OR "plasma rico em fatores de crescimento") AND (mh:cica…	368
Google-Scholar	26/11/2025	("platelet-rich plasma" OR "autologous platelet-rich plasma" OR PRP) AND ("acute scar" OR "acute scarring" OR "early scar" OR "recent scar" OR "post-traumatic scar") AND (human OR patients OR "clinical trial") - wound - wounds - animal - rat - mouse - "in vitro"	40
Total			1290
Backward-Forward search
Backward	N/A	Pubmed-402	4
Forward	26/11/2025	Pubmed-402	1
Backward	N/A	Pubmed-1	1
Backward	N/A	Pubmed-5	1
Backward	N/A	Pubmed-6	1
Backward	N/A	Pubmed-24	2
Backward	N/A	Pubmed-33	1
Backward	N/A	Pubmed-34	2
Backward	N/A	Pubmed-45	1
Backward	N/A	Pubmed-51	1
Backward	N/A	Pubmed-62	4
Backward	N/A	Pubmed-73	1
Backward	N/A	Pubmed-107	1
Backward	N/A	Pubmed-148	1
Backward	N/A	Pubmed-182	1
Backward	N/A	Pubmed-222	1
Backward	N/A	LILACS-76	1
Backward	N/A	Google-11	3
Backward	N/A	Google-17	2
Backward	N/A	Backward-29	4
Forward	26/11/2025	Backward-30	1
Total of backward-forward search			35
Total			1325
Detailed electronic search strategies, databases, search dates, and number of records retrieved for the identification of studies evaluating platelet-rich plasma and related platelet-derived products in early scar formation and wound healing. Searches were conducted in PubMed, DOAJ, SciELO, LILACS, and Google Scholar using controlled vocabulary and free-text terms related to platelet concentrates…

## Sheet: All-articles
Records Identified for Screening and Deduplication												Summary of Duplicate Records Identified During Deduplication
NO	ID	Title	Authors	Journal/Book	Database	Publication Year	DOI/ URL	DOI	PMID	Duplicate (yes/no)		CODE (Duplicate)	COUNT
1	Pubmed-1	Platelet-Rich Plasma: New Performance Understandings and Therapeutic Considerations in 2020	Everts P, Onishi K, Jayaram P, Lana JF, Mautner K.	Int J Mol Sci	Pubmed/MEDLINE	2020	10.3390/ijms21207794		33096812	NO		NO	1246
2	Pubmed-2	Optimization of platelet-rich fibrin	Miron RJ, Fujioka-Kobayashi M, Sculean A, Zhang Y.	Periodontol 2000	Pubmed/MEDLINE	2024	10.1111/prd.12521		37681522	NO		YES	79
3	Pubmed-3	Injectable platelet rich fibrin (i-PRF): opportunities in regenerative dentistry?	Miron RJ, Fujioka-Kobayashi M, Hernandez M, Kandalam U, Zhang Y, Ghanaati S, Choukroun J.	Clin Oral Investig	Pubmed/MEDLINE	2017	10.1007/s00784-017-2063-9		28154995	NO		Total articles before deduplicated	1325
4	Pubmed-4	Innovative Treatment Strategies to Accelerate Wound Healing: Trajectory and Recent Advancements	Kolimi P, Narala S, Nyavanandi D, Youssef AAA, Dudhipala N.	Cells	Pubmed/MEDLINE	2022	10.3390/cells11152439		35954282	NO		Summary of the deduplication process showing the number of unique and duplicate records identified after merging search results from all databases. A total of 1,325 records were identified prior to deduplication, of which 79 were classified as duplicates and 1,246 as unique records.
5	Pubmed-5	Autolougous platelet concentrates in esthetic medicine	Davies C, Miron RJ.	Periodontol 2000	Pubmed/MEDLINE	2025	10.1111/prd.12582		39086171	NO
6	Pubmed-6	Platelet-Rich Plasma (PRP) in Dermatology: Cellular and Molecular Mechanisms of Action	Vladulescu D, Scurtu LG, Simionescu AA, Scurtu F, Popescu MI, Simionescu O.	Biomedicines	Pubmed/MEDLINE	2023	10.3390/biomedicines12010007		38275368	NO
7	Pubmed-7	Advances in Platelet-Rich Plasma Treatment for Spinal Diseases: A Systematic Review	Kawabata S, Akeda K, Yamada J, Takegami N, Fujiwara T, Fujita N, Sudo A.	Int J Mol Sci	Pubmed/MEDLINE	2023	10.3390/ijms24087677		37108837	NO
8	Pubmed-8	Platelet-Rich Plasma Therapy in the Treatment of Diseases Associated with Orthopedic Injuries	Fang J, Wang X, Jiang W, Zhu Y, Hu Y, Zhao Y, Song X, Zhao J, Zhang W, Peng J, Wang Y.	Tissue Eng Part B Rev	Pubmed/MEDLINE	2020	10.1089/ten.TEB.2019.0292		32380937	NO
9	Pubmed-9	Platelet-Rich Plasma: Optimal Use in Surgical Wounds	Bolton L.	Wounds	Pubmed/MEDLINE	2021	https://pubmed.ncbi.nlm.nih.gov/34357880/		34357880	NO		Reviewer: Virgilio Blandon AND Erick Correa
10	Pubmed-10	Efficacy of platelet-rich fibrin in promoting the healing of extraction sockets: a systematic review	Al-Maawi S, Becker K, Schwarz F, Sader R, Ghanaati S.	Int J Implant Dent	Pubmed/MEDLINE	2021	10.1186/s40729-021-00393-0		34923613	NO
11	Pubmed-11	Platelet-Rich Plasma (PRP) and Adipose-Derived Stem Cell (ADSC) Therapy in the Treatment of Genital Lichen Sclerosus: A Comprehensive Review	Paganelli A, Contu L, Condorelli A, Ficarelli E, Motolese A, Paganelli R, Motolese A.	Int J Mol Sci	Pubmed/MEDLINE	2023	10.3390/ijms242216107		38003297	NO
12	Pubmed-12	Treatment of Androgenetic Alopecia Using PRP to Target Dysregulated Mechanisms and Pathways	Abdin R, Zhang Y, Jimenez JJ.	Front Med (Lausanne)	Pubmed/MEDLINE	2022	10.3389/fmed.2022.843127		35372424	NO
13	Pubmed-13	RNAseq of peripheral blood mononucleated cells exposed to platelet-rich fibrin and enamel matrix derivatives	Panahipour L, Kargarpour Z, Mildner M, Kühtreiber H, Gruber R.	Sci Rep	Pubmed/MEDLINE	2025	10.1038/s41598-025-86791-5		39881164	NO
14	Pubmed-14	Ultrasonographic analysis of palatal donor site healing accelerated with platelet-rich fibrin following subepithelial connective tissue harvesting	Torumtay Cin G, Lektemur Alpan A, Açikgöz G, Özlü Uçan G.	J Appl Oral Sci	Pubmed/MEDLINE	2024	10.1590/1678-7757-2023-0448		38655988	NO
15	Pubmed-15	Application of platelet-rich plasma (PRP) in lips rejuvenation	Huang Y, Tang J, He X, Liu H, Cheng H, Yang Y, Cheng B, Tian J.	Head Face Med	Pubmed/MEDLINE	2023	10.1186/s13005-023-00374-1		37365609	NO
16	Pubmed-16	Exosomal miRNA-26b-5p from PRP suppresses NETs by targeting MMP-8 to promote diabetic wound healing	Rui S, Dai L, Zhang X, He M, Xu F, Wu W, Armstrong DG, You Y, Xiao X, Ma Y, Chen Y, Deng W.	J Control Release	Pubmed/MEDLINE	2024	10.1016/j.jconrel.2024.06.050		38909697	NO
17	Pubmed-17	Comparison of the Effect of PRP, PRF and Induced Bleeding in the Revascularization of Teeth with Necrotic Pulp and Open Apex: A Triple Blind Randomized Clinical Trial	Shivashankar VY, Johns DA, Maroli RK, Sekar M, Chandrasekaran R, Karthikeyan S, Renganathan SK.	J Clin Diagn Res	Pubmed/MEDLINE	2017	10.7860/JCDR/2017/22352.10056		28765825	NO
18	Pubmed-18	Microneedling and PRP for acne scars: A new tool in our arsenal	Schoenberg E, O'Connor M, Wang JV, Yang S, Saedi N.	J Cosmet Dermatol	Pubmed/MEDLINE	2020	10.1111/jocd.12988		31070298	NO
19	Pubmed-19	Adipose Mesenchymal Stem Cell-Derived Exosomes Versus Platelet-Rich Plasma Treatment for Photoaged Facial Skin: An Investigator-Blinded, Split-Face, Non-Inferiority Trial	Estupiñan B, Ly K, Goldberg DJ.	J Cosmet Dermatol	Pubmed/MEDLINE	2025	10.1111/jocd.70208		40414798	NO
20	Pubmed-20	Human umbilical cord platelet-rich plasma to treat endometrial pathologies: methodology, composition and pre-clinical models	Rodríguez-Eguren A, de Miguel-Gómez L, Francés-Herrero E, Gómez-Álvarez M, Faus A, Gómez-Cerdá M, Moret-Tatay I, Díaz A, Pellicer A, Cervelló I.	Hum Reprod Open	Pubmed/MEDLINE	2022	10.1093/hropen/hoac053		36523324	NO
21	Pubmed-21	Role of Platelet-Rich Plasma in the Management of Non-obstructive Azoospermia	Alharbi B.	Cureus	Pubmed/MEDLINE	2024	10.7759/cureus.69387		39403643	NO
22	Pubmed-22	Platelet Rich Plasma in Orthopedic Surgical Medicine	Everts PA, van Erp A, DeSimone A, Cohen DS, Gardner RD.	Platelets	Pubmed/MEDLINE	2021	10.1080/09537104.2020.1869717		33400591	NO
23	Pubmed-23	Use of platelet-rich plasma in rheumatic diseases	Yessirkepov M, Fedorchenko Y, Zimba O, Mukanova U.	Rheumatol Int	Pubmed/MEDLINE	2024	10.1007/s00296-024-05776-1		39739042	NO
24	Pubmed-24	Platelet Derivatives and the Immunomodulation of Wound Healing	Scopelliti F, Cattani C, Dimartino V, Mirisola C, Cavani A.	Int J Mol Sci	Pubmed/MEDLINE	2022	10.3390/ijms23158370		35955503	NO
25	Pubmed-25	Application of platelet-rich plasma in traumatic bone infections	Tang R, Wang S, Yang J, Wu T, Fei J.	Expert Rev Anti Infect Ther	Pubmed/MEDLINE	2021	10.1080/14787210.2021.1858801		33259253	NO
26	Pubmed-26	Platelet rich plasma in ocular surface	Riestra AC, Alonso-Herreros JM, Merayo-Lloves J.	Arch Soc Esp Oftalmol	Pubmed/MEDLINE	2016	10.1016/j.oftal.2016.03.001		27062018	NO
27	Pubmed-27	Advances in spray products for skin regeneration	Pleguezuelos-Beltrán P, Gálvez-Martín P, Nieto-García D, Marchal JA, López-Ruiz E.	Bioact Mater	Pubmed/MEDLINE	2022	10.1016/j.bioactmat.2022.02.023		35386328	NO
28	Pubmed-28	Platelet-Rich Plasma in the Treatment of Diabetic Foot Ulcers	Gomez PT, Andrews KL, Arthurs JR, Bruce AJ, Wyles SP.	Adv Skin Wound Care	Pubmed/MEDLINE	2024	10.1097/ASW.0000000000000229		39792512	NO
29	Pubmed-29	Platelet-Rich Plasma: The Journey so Far !	Kaushik A, Kumaran MS.	Indian Dermatol Online J	Pubmed/MEDLINE	2020	10.4103/idoj.IDOJ_369_19		33235832	NO
30	Pubmed-30	Recent advances in bioactive wound dressings	Nur MG, Rahman M, Dip TM, Hossain MH, Hossain NB, Baratchi S, Padhye R, Houshyar S.	Wound Repair Regen	Pubmed/MEDLINE	2025	10.1111/wrr.13233		39543919	NO
31	Pubmed-31	Therapeutic Potential of Platelet-Rich Plasma in Canine Medicine	Sharun K, Jambagi K, Dhama K, Kumar R, Pawde AM, Amarpal.	Arch Razi Inst	Pubmed/MEDLINE	2021	10.22092/ari.2021.355953.1749		35096308	NO
32	Pubmed-32	Platelet-Rich Fibrin (PRF)-Polymer Composites for Wound Healing: Macromolecular Synergies, Structural Design, and Therapeutic Efficacy	Alizadeh M, Momeny M, Khodadoust E, Mahmoudi SM, Abolghasemi-Dehaghani S, Zarrabi M, Nouri M, Alizadeh S.	ACS Appl Bio Mater	Pubmed/MEDLINE	2025	10.1021/acsabm.5c01083		41035318	NO
33	Pubmed-33	Platelet-Rich Fibrin and Soft Tissue Wound Healing: A Systematic Review	Miron RJ, Fujioka-Kobayashi M, Bishara M, Zhang Y, Hernandez M, Choukroun J.	Tissue Eng Part B Rev	Pubmed/MEDLINE	2017	10.1089/ten.TEB.2016.0233		27672729	NO
34	Pubmed-34	Platelet Rich Plasma: New Insights for Cutaneous Wound Healing Management	Chicharro-Alcántara D, Rubio-Zaragoza M, Damiá-Giménez E, Carrillo-Poveda JM, Cuervo-Serrato B, Peláez-Gorrea P, Sopena-Juncosa JJ.	J Funct Biomater	Pubmed/MEDLINE	2018	10.3390/jfb9010010		29346333	NO
35	Pubmed-35	The value of platelet-rich plasma-derived extracellular vesicles in modern medicine	Hou Y, Wen X, Zhou L, Fang X.	Ann Med	Pubmed/MEDLINE	2023	10.1080/07853890.2023.2287705		38065677	NO
36	Pubmed-36	Freeze-Drying of Platelet-Rich Plasma: The Quest for Standardization	Andia I, Perez-Valle A, Del Amo C, Maffulli N.	Int J Mol Sci	Pubmed/MEDLINE	2020	10.3390/ijms21186904		32962283	NO
37	Pubmed-37	Current Progress of Platelet-Rich Derivatives in Cartilage and Joint Repairs	Bai MY, Vy VPT, Tang SL, Hung TNK, Wang CW, Liang JY, Wong CC, Chan WP.	Int J Mol Sci	Pubmed/MEDLINE	2023	10.3390/ijms241612608		37628786	NO
38	Pubmed-38	Progress in Regenerative Medicine: Exploring Autologous Platelet Concentrates and Their Clinical Applications	Giannotti L, Di Chiara Stanca B, Spedicato F, Nitti P, Damiano F, Demitri C, Calabriso N, Carluccio MA, Palermo A, Siculella L, Stanca E.	Genes (Basel)	Pubmed/MEDLINE	2023	10.3390/genes14091669		37761809	NO
39	Pubmed-39	Novel applications of platelet concentrates in tissue regeneration (Review)	Ding ZY, Tan Y, Peng Q, Zuo J, Li N.	Exp Ther Med	Pubmed/MEDLINE	2021	10.3892/etm.2021.9657		33603835	NO
40	Pubmed-40	Basic Science of Autologous Orthobiologics: Part 1. Platelet-Rich Plasma	Everts PA, Sadeghi P, Smith DR.	Phys Med Rehabil Clin N Am	Pubmed/MEDLINE	2023	10.1016/j.pmr.2022.08.003		36410877	NO
41	Pubmed-41	Evaluating Anti-Inflammatory Potential of Platelet-Rich Plasma in Scarring Alopecia: A Systematic Review	Suh S, Park M, Babadjouni A, Atanaskova Mesinkovska N.	J Drugs Dermatol	Pubmed/MEDLINE	2024	10.36849/jdd.7813		39630665	NO
42	Pubmed-42	Tympanic membrane regeneration using platelet-rich fibrin: a systematic review and meta-analysis	Huang J, Teh BM, Zhou C, Shi Y, Shen Y.	Eur Arch Otorhinolaryngol	Pubmed/MEDLINE	2022	10.1007/s00405-021-06915-1		34086080	NO
43	Pubmed-43	Innate immunity and wound repair: The platelet-rich fibrin advantage	Mohammadi S.	World J Biol Chem	Pubmed/MEDLINE	2025	10.4331/wjbc.v16.i2.107195		40476259	NO
44	Pubmed-44	Platelet-Rich Fibrin and its Emerging Therapeutic Benefits for Musculoskeletal Injury Treatment	Grecu AF, Reclaru L, Ardelean LC, Nica O, Ciucă EM, Ciurea ME.	Medicina (Kaunas)	Pubmed/MEDLINE	2019	10.3390/medicina55050141		31096718	NO
45	Pubmed-45	Platelet-rich plasma and its utility in medical dermatology: A systematic review	Hesseler MJ, Shyam N.	J Am Acad Dermatol	Pubmed/MEDLINE	2019	10.1016/j.jaad.2019.04.037		31009668	NO
46	Pubmed-46	A technical note on contamination from PRF tubes containing silica and silicone	Miron RJ, Kawase T, Dham A, Zhang Y, Fujioka-Kobayashi M, Sculean A.	BMC Oral Health	Pubmed/MEDLINE	2021	10.1186/s12903-021-01497-0		33740959	NO
47	Pubmed-47	Gingival Augmentation Using Injectable Platelet-Rich Fibrin (i-PRF)-A Systematic Review of Randomized Controlled Trials	Żurek J, Niemczyk W, Dominiak M, Niemczyk S, Wiench R, Skaba D.	J Clin Med	Pubmed/MEDLINE	2024	10.3390/jcm13185591		39337077	NO
48	Pubmed-48	Autologous platelet-rich fibrin promotes wound healing in cats	Changrani-Rastogi A, Swadi K, Barve M, Bajekal N.	Front Vet Sci	Pubmed/MEDLINE	2023	10.3389/fvets.2023.1180447		37252389	NO
49	Pubmed-49	Platelet-rich Fibrin: A Paradigm in Periodontal Therapy - A Systematic Review	Verma UP, Yadav RK, Dixit M, Gupta A.	J Int Soc Prev Community Dent	Pubmed/MEDLINE	2017	10.4103/jispcd.JISPCD_429_16		29026693	NO
50	Pubmed-50	Problems and Solutions for Platelet-Rich Plasma in Facial Rejuvenation: A Systematic Review	Lei X, Xu P, Cheng B.	Aesthetic Plast Surg	Pubmed/MEDLINE	2019	10.1007/s00266-018-1256-1		30327852	NO
51	Pubmed-51	Applications and efficacy of platelet-rich plasma in dermatology: A clinical review	Zhang M, Park G, Zhou B, Luo D.	J Cosmet Dermatol	Pubmed/MEDLINE	2018	10.1111/jocd.12673		30047234	NO
52	Pubmed-52	The Well-Forgotten Old: Platelet-Rich Plasma in Modern Anti-Aging Therapy	Gorodilova AV, Kharisova CB, Osinnikova MN, Kitaeva KV, Filin IY, Mayasin YP, Solovyeva VV, Rizvanov AA.	Cells	Pubmed/MEDLINE	2024	10.3390/cells13211755		39513862	NO
53	Pubmed-53	Platelet-rich plasma applications in the larynx: snake oil or stupendous?	Mackay G, Allen J.	Curr Opin Otolaryngol Head Neck Surg	Pubmed/MEDLINE	2024	10.1097/MOO.0000000000001019		39436958	NO
54	Pubmed-54	Platelet-rich plasma for sports-related muscle, tendon and ligament injuries: an umbrella review	Cruciani M, Franchini M, Mengoli C, Marano G, Pati I, Masiello F, Profili S, Veropalumbo E, Pupella S, Vaglio S, Liumbruno GM.	Blood Transfus	Pubmed/MEDLINE	2019	10.2450/2019.0274-19		31846610	NO
55	Pubmed-55	Platelet rich plasma for the management of urogynecological disorders: the current evidence	Prodromidou A, Grigoriadis T, Athanasiou S.	Curr Opin Obstet Gynecol	Pubmed/MEDLINE	2022	10.1097/GCO.0000000000000820		36036461	NO
56	Pubmed-56	Exploring Platelet-Rich Plasma Therapy for Knee Osteoarthritis: An In-Depth Analysis	Blaga FN, Nutiu AS, Lupsa AO, Ghiurau NA, Vlad SV, Ghitea TC.	J Funct Biomater	Pubmed/MEDLINE	2024	10.3390/jfb15080221		39194659	NO
57	Pubmed-57	Allogeneic Platelet-Rich Plasma: Is It Safe and Effective for Wound Repair?	Akbarzadeh S, McKenzie MB, Rahman MM, Cleland H.	Eur Surg Res	Pubmed/MEDLINE	2021	10.1159/000514223		33621973	NO
58	Pubmed-58	Update on Platelet-Rich Plasma and Platelet-Rich Fibrin for Dermatologic Surgery: Addressing Knowns and Unknowns	Proffer SL, Wyles SP, Hausauer AK.	Dermatol Surg	Pubmed/MEDLINE	2024	10.1097/DSS.0000000000004421		39480038	NO
59	Pubmed-59	Impact of Platelet-rich Plasma and Platelet-rich Fibrin in Mandibular Third Molar Extraction: A Systematic Review	Pattnayak A, Ramanna PK, Mahabala KY, Edathotty TT, Kumaraswamy AU, Duseja S.	J Contemp Dent Pract	Pubmed/MEDLINE	2024	10.5005/jp-journals-10024-3727		39791420	NO
60	Pubmed-60	Intravesical injections of autologous platelet-rich plasma for the treatment of refractory interstitial cystitis	Kuo HC.	Low Urin Tract Symptoms	Pubmed/MEDLINE	2023	10.1111/luts.12504		37702275	NO
61	Pubmed-61	Eye platelet-rich plasma in the treatment of ocular surface disorders	Alio JL, Rodriguez AE, WróbelDudzińska D.	Curr Opin Ophthalmol	Pubmed/MEDLINE	2015	10.1097/ICU.0000000000000169		26058033	NO
62	Pubmed-62	Applications of platelet-rich plasma in dermatology: A critical appraisal of the literature	Lynch MD, Bashir S.	J Dermatolog Treat	Pubmed/MEDLINE	2016	10.3109/09546634.2015.1094178		26466811	NO
63	Pubmed-63	The role of orthobiologics in chronic wound healing	Domingues RB, von Rautenfeld M, Kavalco CM, Caliari C, Dellagiustina C, da Fonseca LF, Costa FR, da Cruz Silva Reis A, Santos GS, Azzini G, de Faria APL, Santos N, Pires L, Huber SC, Mahmood A, Dallo I, Everts P, Lana JF.	Int Wound J	Pubmed/MEDLINE	2024	10.1111/iwj.14854		38619232	NO
64	Pubmed-64	Evaluation of advanced platelet-rich fibrin (PRF) as a bio-carrier for ampicillin/sulbactam	Straub A, Vollmer A, Lâm TT, Brands RC, Stapf M, Scherf-Clavel O, Bittrich M, Fuchs A, Kübler AC, Hartmann S.	Clin Oral Investig	Pubmed/MEDLINE	2022	10.1007/s00784-022-04663-y		35941396	NO
65	Pubmed-65	Evaluation of Platelet-Rich Plasma Therapy for Peripheral Nerve Regeneration: A Critical Review of Literature	Wang S, Liu X, Wang Y.	Front Bioeng Biotechnol	Pubmed/MEDLINE	2022	10.3389/fbioe.2022.808248		35299637	NO
66	Pubmed-66	Efficacy of platelet-rich plasma for non-transfusion use: Overview of systematic reviews	Pachito DV, Latorraca COC, Riera R.	Int J Clin Pract	Pubmed/MEDLINE	2019	10.1111/ijcp.13402		31408240	NO
67	Pubmed-67	Dynamic polysaccharide/platelet-rich plasma hydrogels with synergistic antibacterial activities for accelerating infected wound healing	Liu HJ, Li LY, Wang ZL, Fan YL, Shen YX, Song F, Zhu LL.	Int J Biol Macromol	Pubmed/MEDLINE	2024	10.1016/j.ijbiomac.2024.136209		39383899	NO
68	Pubmed-68	Platelet-rich plasma in orthopedics: Bridging innovation and clinical applications for bone repair	Zhu L, Li P, Qin Y, Xiao B, Li J, Xu W, Yu B.	J Orthop Surg (Hong Kong)	Pubmed/MEDLINE	2024	10.1177/10225536231224952		38217531	NO
69	Pubmed-69	Platelet-Rich Plasma: A Comprehensive Review of Emerging Applications in Medical and Aesthetic Dermatology	White C, Brahs A, Dorton D, Witfill K.	J Clin Aesthet Dermatol	Pubmed/MEDLINE	2021	https://pubmed.ncbi.nlm.nih.gov/34980960/		34980960	NO
70	Pubmed-70	Platelet-Rich Plasma for Wound Healing in Diabetic Patients	Zanzov E, Anastasova V, Ivanova K, Kiskinov P.	Medicina (Kaunas)	Pubmed/MEDLINE	2025	10.3390/medicina61091535		41010926	NO
71	Pubmed-71	Platelet Rich Plasma in Musculoskeletal Pathology: A Necessary Rescue or a Lost Cause?	Navani A, Li G, Chrystal J.	Pain Physician	Pubmed/MEDLINE	2017	https://pubmed.ncbi.nlm.nih.gov/28339434/		28339434	NO
72	Pubmed-72	Invasive Techniques in Scar Management: Fat Injections	Bassetto F, Scarpa C, Vindigni V.	Textbook on Scar Management: State of the Art Management and Emerging Technologies	Pubmed/MEDLINE	2020	10.1007/978-3-030-44766-3_39		36351151	NO
73	Pubmed-73	Recent advances in platelet-rich plasma and its derivatives: therapeutic agents for tissue engineering and regenerative medicine	Shome S, Kodieswaran M, Dadheech R, Chevella M, Sensharma S, Awasthi S, Bandyopadhyay A, Mandal BB.	Prog Biomed Eng (Bristol)	Pubmed/MEDLINE	2024	10.1088/2516-1091/ad1338		39655847	NO
74	Pubmed-74	Therapeutic roles of platelet-rich plasma to restore female reproductive and endocrine dysfunction	Wang X, Li J, Lu W, Gao F, Zhang S, Li J.	Front Endocrinol (Lausanne)	Pubmed/MEDLINE	2024	10.3389/fendo.2024.1374382		38654928	NO
75	Pubmed-75	Biological topicals in ocular surface disorders	Nair S, Vanathi M, Tandon R.	Indian J Ophthalmol	Pubmed/MEDLINE	2025	10.4103/IJO.IJO_482_25		40146137	NO
76	Pubmed-76	Biologic Augmentation of Isolated Meniscal Repair	Chen K, Aggarwal S, Baker H, Athiviraham A.	Curr Rev Musculoskelet Med	Pubmed/MEDLINE	2024	10.1007/s12178-024-09898-8		38652368	NO
77	Pubmed-77	The Use of Platelet-Rich Plasma in Aesthetic and Regenerative Medicine: A Comprehensive Review	Samadi P, Sheykhhasan M, Khoshinani HM.	Aesthetic Plast Surg	Pubmed/MEDLINE	2019	10.1007/s00266-018-1293-9		30552470	NO
78	Pubmed-78	[Use of platelet-rich fibrin in periodontal surgery]	Csifó-Nagy BK, Dőri F.	Orv Hetil	Pubmed/MEDLINE	2024	10.1556/650.2024.33137		39369381	NO
79	Pubmed-79	The Effects of Tissue Healing Factors in Wound Repair Involving Absorbable Meshes: A Narrative Review	Vasalou V, Kotidis E, Tatsis D, Boulogeorgou K, Grivas I, Koliakos G, Cheva A, Ioannidis O, Tsingotjidou A, Angelopoulos S.	J Clin Med	Pubmed/MEDLINE	2023	10.3390/jcm12175683		37685753	NO
80	Pubmed-80	Recent advances in platelet-rich plasma therapy for osteoarthritis: mechanisms and clinical efficacy	Cai L, Chen J, Yuan Q, Zhuang W, Wang G, Xu X, Yao Y, Hu WW.	J Mater Chem B	Pubmed/MEDLINE	2025	10.1039/d5tb00394f		40635634	NO
81	Pubmed-81	Use of Platelet-Rich Fibrin in the Treatment of Periodontal Intrabony Defects: A Systematic Review and Meta-Analysis	Chen L, Ding Y, Cheng G, Meng S.	Biomed Res Int	Pubmed/MEDLINE	2021	10.1155/2021/6669168		33614786	NO
82	Pubmed-82	Multidisciplinary approaches to stimulate wound healing	Businaro R, Corsi M, Di Raimo T, Marasco S, Laskin DL, Salvati B, Capoano R, Ricci S, Siciliano C, Frati G, De Falco E.	Ann N Y Acad Sci	Pubmed/MEDLINE	2016	10.1111/nyas.13158		27434638	NO
83	Pubmed-83	Platelet-rich plasma-derived exosomes promote rotator cuff tendon-bone healing	Han L, Hu N, Wang C, Ye Z, Wang T, Lan F.	Injury	Pubmed/MEDLINE	2024	10.1016/j.injury.2023.111212		37984013	NO
84	Pubmed-84	Emerging roles of platelet concentrates and platelet-derived extracellular vesicles in regenerative periodontology and implant dentistry	Sun J, Hu Y, Fu Y, Zou D, Lu J, Lyu C.	APL Bioeng	Pubmed/MEDLINE	2022	10.1063/5.0099872		36061076	NO
85	Pubmed-85	Invalid freeze-dried platelet gel promotes wound healing	Chuncharunee A, Waikakul S, Wongkajornsilp A, Chongkolwatana V, Chuncharunee L, Sirimontaporn A, Rungruang T, Sreekanth GP.	Saudi Pharm J	Pubmed/MEDLINE	2019	10.1016/j.jsps.2018.07.016		30627050	NO
86	Pubmed-86	Autologous Platelet Concentrates for Pulp and Dentin Regeneration: A Literature Review of Animal Studies	Del Fabbro M, Lolato A, Bucchi C, Taschieri S, Weinstein RL.	J Endod	Pubmed/MEDLINE	2016	10.1016/j.joen.2015.10.012		26631301	NO
87	Pubmed-87	Personalized plasma-based medicine to treat age-related diseases	Anitua E, Troya M, Zalduendo M, Orive G.	Mater Sci Eng C Mater Biol Appl	Pubmed/MEDLINE	2017	10.1016/j.msec.2016.12.040		28254317	NO
88	Pubmed-88	Platelet-derived growth factor signaling in mesenchymal cells	Donovan J, Abraham D, Norman J.	Front Biosci (Landmark Ed)	Pubmed/MEDLINE	2013	10.2741/4090		23276912	NO
89	Pubmed-89	New Methods in Dry Eye Treatment: Platelet-Rich Plasma	Sadeghi J, Ghavidel Yazdi S, Hajali V, Forouzanfar F, Moghbeli M, Arabi K, Saburi E.	J Ocul Pharmacol Ther	Pubmed/MEDLINE	2025	10.1177/10807683251390240		41134307	NO
90	Pubmed-90	Recent Research Progress of Wound Healing Biomaterials Containing Platelet-Rich Plasma	Huang S, Li Q, Li X, Ye H, Zhang L, Zhu X.	Int J Nanomedicine	Pubmed/MEDLINE	2025	10.2147/IJN.S506677		40191044	NO
91	Pubmed-91	Autologous Matrix of Platelet-Rich Fibrin in Wound Care Settings: A Systematic Review of Randomized Clinical Trials	de Carvalho CKL, Fernandes BL, de Souza MA.	J Funct Biomater	Pubmed/MEDLINE	2020	10.3390/jfb11020031		32422949	NO
92	Pubmed-92	Basic Science of Autologous Orthobiologics: Part 2. Mesenchymal Stem Cells	Everts PA, Panero AJ.	Phys Med Rehabil Clin N Am	Pubmed/MEDLINE	2023	10.1016/j.pmr.2022.08.004		36410885	NO
93	Pubmed-93	Adverse events related to platelet-rich plasma therapy and future issues to be resolved	Arita A, Tobita M.	Regen Ther	Pubmed/MEDLINE	2024	10.1016/j.reth.2024.07.004		39100535	NO
94	Pubmed-94	Platelet Rich Fibrin Graft in Myringoplasty: Pitfalls and Challenges	Patel PM, Chhatbar YB, Sharma S, Vaghela PB, Tadvi PB.	Indian J Otolaryngol Head Neck Surg	Pubmed/MEDLINE	2024	10.1007/s12070-024-04672-1		39130259	NO
95	Pubmed-95	Thirty Years of Autologous Platelet Concentrates: From Platelet-Rich Plasma to Platelet-Rich Fibrin	Miron RJ, Estrin NE, Ahmad P, Farshidfar N, Fujioka-Kobayashi M, Zhang Y, Romandini M, Gruber R.	J Periodontal Res	Pubmed/MEDLINE	2025	10.1111/jre.70013		40757985	NO
96	Pubmed-96	Biologic therapies to enhance intervertebral disc repair	Anitua E, Padilla S.	Regen Med	Pubmed/MEDLINE	2018	10.2217/rme-2017-0111		29355455	NO
97	Pubmed-97	Platelet-rich fibrin: Basics of biological actions and protocol modifications	Pavlovic V, Ciric M, Jovanovic V, Trandafilovic M, Stojanovic P.	Open Med (Wars)	Pubmed/MEDLINE	2021	10.1515/med-2021-0259		33778163	NO
98	Pubmed-98	Exploration of proper heating protocol for injectable horizontal platelet-rich fibrin gel	Zheng X, Yan X, Cheng K, Feng M, Wang Y, Xiao B.	Int J Implant Dent	Pubmed/MEDLINE	2022	10.1186/s40729-022-00436-0		36098849	NO
99	Pubmed-99	Platelet-rich plasma accelerates skin wound healing by promoting re-epithelialization	Xu P, Wu Y, Zhou L, Yang Z, Zhang X, Hu X, Yang J, Wang M, Wang B, Luo G, He W, Cheng B.	Burns Trauma	Pubmed/MEDLINE	2020	10.1093/burnst/tkaa028		32821743	NO
100	Pubmed-100	Laryngeal Applications of Platelet Rich Plasma and Platelet Poor Plasma: A Systematic Review	Suresh A, Balouch B, Martha VV, Sataloff RT.	J Voice	Pubmed/MEDLINE	2024	10.1016/j.jvoice.2021.07.007		34384663	NO
101	Pubmed-101	Human Platelet-Rich Plasma Regulates Canine Mesenchymal Stem Cell Migration through Aquaporins	Parascandolo A, Di Tolla MF, Liguoro D, Lecce M, Misso S, Micieli F, Ambrosio MR, Cabaro S, Beguinot F, Pelagalli A, D'Esposito V, Formisano P.	Stem Cells Int	Pubmed/MEDLINE	2023	10.1155/2023/8344259		37223543	NO
102	Pubmed-102	Minimum reporting requirements for platelet-rich plasma in biomaterial research	Banu SA, Sharun K.	Biomater Adv	Pubmed/MEDLINE	2025	10.1016/j.bioadv.2025.214314		40344987	NO
103	Pubmed-103	Histopathological Evaluation of Platelet-Rich Plasma Effect in Acute Tympanic Membrane Perforation	Bulut Cobden S, Ozturk K, Duman S, Esen H, Aktan TM, Avunduk MC, Elsurer Ç.	Indian J Otolaryngol Head Neck Surg	Pubmed/MEDLINE	2022	10.1007/s12070-021-02912-2		36742566	NO
104	Pubmed-104	Basic Research on Tendon Repair: Strategies, Evaluation, and Development	Li ZJ, Yang QQ, Zhou YL.	Front Med (Lausanne)	Pubmed/MEDLINE	2021	10.3389/fmed.2021.664909		34395467	NO
105	Pubmed-105	Fat Grafting and Regenerative Medicine in Burn Care	Alessandri Bonetti M, Piccolo NS, Rubin JP, Egro FM.	Clin Plast Surg	Pubmed/MEDLINE	2024	10.1016/j.cps.2024.02.006		38789152	NO
106	Pubmed-106	Platelet-rich plasma and platelet gel: a review	Everts PA, Knape JT, Weibrich G, Schönberger JP, Hoffmann J, Overdevest EP, Box HA, van Zundert A.	J Extra Corpor Technol	Pubmed/MEDLINE	2006	https://pubmed.ncbi.nlm.nih.gov/16921694/		16921694	NO
107	Pubmed-107	The role of platelet-rich plasma in tissue regeneration	Alsousou J, Ali A, Willett K, Harrison P.	Platelets	Pubmed/MEDLINE	2013	10.3109/09537104.2012.684730		22647081	NO
108	Pubmed-108	Autologous platelet-rich plasma: a revolution in soft tissue sports injury management?	Mei-Dan O, Lippi G, Sánchez M, Andia I, Maffulli N.	Phys Sportsmed	Pubmed/MEDLINE	2010	10.3810/psm.2010.12.1835		21150152	NO
109	Pubmed-109	Efficacy of platelet-rich plasma in alleviating split skin graft morbidities	Chigurupati VS, Khanna S, Kumar S, Khanna R.	J Cutan Aesthet Surg	Pubmed/MEDLINE	2024	10.4103/JCAS.JCAS_14_21		38736856	NO
110	Pubmed-110	The Use of Platelet-Rich Plasma for the Treatment of Osteonecrosis of the Femoral Head: A Systematic Review	Han J, Gao F, Li Y, Ma J, Sun W, Shi L, Wu X, Li T.	Biomed Res Int	Pubmed/MEDLINE	2020	10.1155/2020/2642439		32219128	NO
111	Pubmed-111	Regenerative potential of PRP-based scaffolds in chronic wound healing: Mechanisms, advances, and therapeutic insights	Altalbawy FMA, Mukhlif BAM, Hussen A, Mohammed JS, S RJ, Singh A, Mishra SB, Chauhan AS, Astaneh ME, Fereydouni N.	Regen Ther	Pubmed/MEDLINE	2025	10.1016/j.reth.2025.06.008		40654520	NO
112	Pubmed-112	Platelet-Rich Fibrin Mediates Beneficial Effects on Adipose-Derived Stem Cells via Increased Levels of Key Cytokines	Wachtel N, Weber L, Moellhoff N, Kuhlmann C, Giunta RE, Alberton P, Ehrl D, Wiggenhauser S.	Wound Repair Regen	Pubmed/MEDLINE	2025	10.1111/wrr.70040		40396345	NO
113	Pubmed-113	Novel therapeutic approaches in utilizing platelet lysate in regenerative medicine: Are we ready for clinical use?	Zamani M, Yaghoubi Y, Movassaghpour A, Shakouri K, Mehdizadeh A, Pishgahi A, Yousefi M.	J Cell Physiol	Pubmed/MEDLINE	2019	10.1002/jcp.28496		30912141	NO
114	Pubmed-114	Clinical efficacy of intracavernous injection of platelet lysate for erectile dysfunction	Chang YK, Chiang IN, Chang HC, Chen YH, Chueh SJ.	BMC Urol	Pubmed/MEDLINE	2024	10.1186/s12894-024-01633-2		39472866	NO
115	Pubmed-115	[Platelet-rich plasma for treating acute wounds: a meta-analysis]	Wang L, Gu Z, Gao C.	Zhonghua Yi Xue Za Zhi	Pubmed/MEDLINE	2014	https://pubmed.ncbi.nlm.nih.gov/25331465/		25331465	NO
116	Pubmed-116	Autologous platelet-rich fibrin: can it secure a better healing?	Kapse S, Surana S, Satish M, Hussain SE, Vyas S, Thakur D.	Oral Surg Oral Med Oral Pathol Oral Radiol	Pubmed/MEDLINE	2019	10.1016/j.oooo.2018.08.010		30287202	NO
117	Pubmed-117	Corticosteroid versus platelet-rich plasma injection in epicondylitis	Rodriguez JA.	Orthop Nurs	Pubmed/MEDLINE	2014	10.1097/NOR.0000000000000081		25233205	NO
118	Pubmed-118	Applications of leukocyte- and platelet-rich plasma (L-PRP) in trauma surgery	Yuan T, Guo SC, Han P, Zhang CQ, Zeng BF.	Curr Pharm Biotechnol	Pubmed/MEDLINE	2012	10.2174/138920112800624445		21740374	NO
119	Pubmed-119	Recent strategic approach in postburn extremity scars and contractures	Karakol P, Bozkurt M.	J Plast Surg Hand Surg	Pubmed/MEDLINE	2021	10.1080/2000656X.2020.1856670		33315507	NO
120	Pubmed-120	Effect of platelet-rich fibrin on microperfusion during early socket healing: a randomized controlled clinical trial	Katz MS, Ooms M, Heitzer M, Klein M, Winnand P, Steiner T, Hölzle F, Modabber A.	Clin Oral Investig	Pubmed/MEDLINE	2025	10.1007/s00784-025-06470-7		40728781	NO
121	Pubmed-121	Combination therapy along with mesenchymal stem cells in wound healing; the state of the art	Daneste H, Mohammadzadeh Boukani L, Ramezani N, Asadi F, Zaidan HK, Sadeghzade A, Ehsannia M, Azarashk A, Gholizadeh N.	Adv Med Sci	Pubmed/MEDLINE	2023	10.1016/j.advms.2023.10.006		37924749	NO
122	Pubmed-122	Efficacy and Safety of Platelet-Rich Plasma for Patients with Diabetic Ulcers: A Systematic Review and Meta-analysis	Hu Z, Qu S, Zhang J, Cao X, Wang P, Huang S, Shi F, Dong Y, Wu J, Tang B, Zhu J.	Adv Wound Care (New Rochelle)	Pubmed/MEDLINE	2019	10.1089/wound.2018.0842		31832277	NO
123	Pubmed-123	Donor site wound healing following free gingival graft surgery using platelet rich fibrin: A randomized controlled trial	Scott SMH, Lacy JA, Palaiologou AA, Kotsakis GA, Deas DE, Mealey BL.	J Periodontol	Pubmed/MEDLINE	2024	10.1002/JPER.24-0072		38884613	NO
124	Pubmed-124	Effectiveness of platelet rich fibrin versus demineralized bone xenograft in periodontally accelerated osteogenic orthodontics	Yashwant V A, Balu P, Kumar RS, Ammayappan P, Murugaboopathy V.	Angle Orthod	Pubmed/MEDLINE	2022	10.2319/030821-184.1		34813645	NO
125	Pubmed-125	[Orthobiologic treatment with platelet-rich plasma: is there sufficient evidence for its recommendation?]	Vizcaíno G.	Invest Clin	Pubmed/MEDLINE	2016	https://pubmed.ncbi.nlm.nih.gov/27382796/		27382796	NO
126	Pubmed-126	Platelet-Rich Plasma in Dermatology: New Insights on the Cellular Mechanism of Skin Repair and Regeneration	Manole CG, Soare C, Ceafalan LC, Voiculescu VM.	Life (Basel)	Pubmed/MEDLINE	2023	10.3390/life14010040		38255655	NO
127	Pubmed-127	Adipose tissue-derived mesenchymal stem cells and platelet-rich plasma: stem cell transplantation methods that enhance stemness	Tobita M, Tajima S, Mizuno H.	Stem Cell Res Ther	Pubmed/MEDLINE	2015	10.1186/s13287-015-0217-8		26541973	NO
128	Pubmed-128	Optimizing wound healing: insights from phytochemicals and advanced therapies	Mitra A, Shahid A, Kumari S, Mukherjee T, Pramanick S, Mohanty S, Ansari MA, Adhikary K, Prabhakar PK, Kesari KK.	Inflammopharmacology	Pubmed/MEDLINE	2025	10.1007/s10787-025-01806-x		40540111	NO
129	Pubmed-129	Platelet-Rich Plasma-Derived Exosomal USP15 Promotes Cutaneous Wound Healing via Deubiquitinating EIF4A1	Xu Y, Lin Z, He L, Qu Y, Ouyang L, Han Y, Xu C, Duan D.	Oxid Med Cell Longev	Pubmed/MEDLINE	2021	10.1155/2021/9674809		34422211	NO
130	Pubmed-130	Evolution, current status and advances in application of platelet concentrate in periodontics and implantology	Agrawal AA.	World J Clin Cases	Pubmed/MEDLINE	2017	10.12998/wjcc.v5.i5.159		28560233	NO
131	Pubmed-131	Platelet rich fibrin in the management of established dry socket	Chakravarthi S.	J Korean Assoc Oral Maxillofac Surg	Pubmed/MEDLINE	2017	10.5125/jkaoms.2017.43.3.160		28770156	NO
132	Pubmed-132	Platelet rich plasma enhances tissue incorporation of biologic mesh	Fernandez-Moure JS, Van Eps JL, Menn ZK, Cabrera FJ, Tasciotti E, Weiner BK, Ellsworth WA 4th.	J Surg Res	Pubmed/MEDLINE	2015	10.1016/j.jss.2015.06.034		26182999	NO
133	Pubmed-133	Platelet-Rich Fibrin Can Neutralize Hydrogen Peroxide-Induced Cell Death in Gingival Fibroblasts	Kargarpour Z, Nasirzade J, Di Summa F, Panahipour L, Miron RJ, Gruber R.	Antioxidants (Basel)	Pubmed/MEDLINE	2020	10.3390/antiox9060560		32604944	NO
134	Pubmed-134	The Biological Role of Platelet Derivatives in Regenerative Aesthetics	Santos LC, Lana GL, Santos GS, Visoni SBC, Brigagão RJ, Santos N, Sobreiro R, da Cruz Silva Reis A, Rodrigues BL, Ferrari S, Tambeli CH, Lana JF.	Int J Mol Sci	Pubmed/MEDLINE	2024	10.3390/ijms25115604		38891792	NO
135	Pubmed-135	A narrative review on the biology of piezo1 with platelet-rich plasma in cardiac cell regeneration	Alharbi KS, Almalki WH, Alzarea SI, Kazmi I, Al-Abbasi FA, Afzal O, Alfawaz Altamimi AS, Singh SK, Dua K, Gupta G.	Chem Biol Interact	Pubmed/MEDLINE	2022	10.1016/j.cbi.2022.110011		35728671	NO
136	Pubmed-136	Platelet-Rich Plasma as an Autologous and Proangiogenic Cell Delivery System	Zahn J, Loibl M, Sprecher C, Nerlich M, Alini M, Verrier S, Herrmann M.	Mediators Inflamm	Pubmed/MEDLINE	2017	10.1155/2017/1075975		28845088	NO
137	Pubmed-137	Platelet-rich plasma: a promising innovation in dentistry	Tözüm TF, Demiralp B.	J Can Dent Assoc	Pubmed/MEDLINE	2003	https://pubmed.ncbi.nlm.nih.gov/14611717/		14611717	NO
138	Pubmed-138	Platelet-rich plasma to improve the bio-functionality of biomaterials	Anitua E, Tejero R, Alkhraisat MH, Orive G.	BioDrugs	Pubmed/MEDLINE	2013	10.1007/s40259-012-0004-3		23329397	NO
139	Pubmed-139	Platelet-rich plasma as an adjuvant therapy to fractional ablative carbon dioxide lasers for cutaneous repair: a complementary treatment for atrophic acne scarring	Gaumond SI, Abdin R, Yaghi M, Mahmoud RH, Rodriguez M, Eber AE, Jimenez JJ.	Lasers Med Sci	Pubmed/MEDLINE	2024	10.1007/s10103-024-04192-y		39387947	NO
140	Pubmed-140	Enhanced Sternal Healing Through Platelet-Rich Plasma and Biodegradable Gelatin Hydrogel	Shibata M, Takagi G, Kudo M, Kurita J, Kawamoto Y, Miyagi Y, Kanazashi M, Sakatani T, Naito Z, Tabata Y, Miyamoto M, Nitta T.	Tissue Eng Part A	Pubmed/MEDLINE	2018	10.1089/ten.TEA.2017.0505		29766749	NO
141	Pubmed-141	Skin needling for the treatment of acne scarring: A comprehensive review	Villani A, Carmela Annunziata M, Antonietta Luciano M, Fabbrocini G.	J Cosmet Dermatol	Pubmed/MEDLINE	2020	10.1111/jocd.13577		32598509	NO
142	Pubmed-142	Role of platelet rich plasma mediated repair and regeneration of cell in early stage of cardiac injury	Imam SS, Al-Abbasi FA, Hosawi S, Afzal M, Nadeem MS, Ghoneim MM, Alshehri S, Alzarea SI, Alquraini A, Gupta G, Kazmi I.	Regen Ther	Pubmed/MEDLINE	2022	10.1016/j.reth.2022.01.006		35229012	NO
143	Pubmed-143	A Spatiotemporal Controllable Biomimetic Skin for Accelerating Wound Repair	Chen Y, Lu W, Zhou Y, Hu Z, Wu H, Gao Q, Shi J, Wu W, Lv S, Yao K, He Y, Xie Z.	Small	Pubmed/MEDLINE	2024	10.1002/smll.202310556		38386291	NO
144	Pubmed-144	Harnessing Healing Power: A Comprehensive Review on Platelet-Rich Plasma in Compound Fracture Care	Kale P, Shrivastava S, Pundkar A, Balusani P.	Cureus	Pubmed/MEDLINE	2024	10.7759/cureus.52722		38384641	NO
145	Pubmed-145	A Comprehensive Review on Platelet-Rich Plasma Activation: A Key Player in Accelerating Skin Wound Healing	Patel H, Pundkar A, Shrivastava S, Chandanwale R, Jaiswal AM.	Cureus	Pubmed/MEDLINE	2023	10.7759/cureus.48943		38106716	NO
146	Pubmed-146	Innovative Approaches in Regenerative Dentistry: A Review on the Synergistic Effects of Injectable Platelet-Rich Fibrin (i-PRF) and Micro-Needling	Vhanmane P, Dodwad V, Rai JP, Sarkar S, Heshi PB, Atkare M.	J Pharm Bioallied Sci	Pubmed/MEDLINE	2025	10.4103/jpbs.jpbs_290_25		40655794	NO
147	Pubmed-147	Growth Factors Delivery System for Skin Regeneration: An Advanced Wound Dressing	Nardini M, Perteghella S, Mastracci L, Grillo F, Marrubini G, Bari E, Formica M, Gentili C, Cancedda R, Torre ML, Mastrogiacomo M.	Pharmaceutics	Pubmed/MEDLINE	2020	10.3390/pharmaceutics12020120		32028579	NO
148	Pubmed-148	The effect of mesenchymal stem cells combined with platelet-rich plasma on skin wound healing	Mahmoudian-Sani MR, Rafeei F, Amini R, Saidijam M.	J Cosmet Dermatol	Pubmed/MEDLINE	2018	10.1111/jocd.12512		29504236	NO
149	Pubmed-149	Treatment of acne scars with PRP and laser therapy: an up-to-date appraisal	Schoenberg E, Wang JV, Zachary CB, Saedi N.	Arch Dermatol Res	Pubmed/MEDLINE	2019	10.1007/s00403-019-01936-7		31144021	NO
150	Pubmed-150	Application of platelet-rich plasma and platelet-rich fibrin in fat grafting: basic science and literature review	Liao HT, Marra KG, Rubin JP.	Tissue Eng Part B Rev	Pubmed/MEDLINE	2014	10.1089/ten.TEB.2013.0317		24004354	NO
151	Pubmed-151	Platelet Rich Plasma Loaded Multifunctional Hydrogel Accelerates Diabetic Wound Healing via Regulating the Continuously Abnormal Microenvironments	Xu K, Deng S, Zhu Y, Yang W, Chen W, Huang L, Zhang C, Li M, Ao L, Jiang Y, Wang X, Zhang Q.	Adv Healthc Mater	Pubmed/MEDLINE	2023	10.1002/adhm.202301370		37437207	NO
152	Pubmed-152	Autologous Platelet-Rich Plasma Enhances the Healing of Large Cutaneous Wounds in Dogs	Iacopetti I, Patruno M, Melotti L, Martinello T, Bedin S, Badon T, Righetto EM, Perazzi A.	Front Vet Sci	Pubmed/MEDLINE	2020	10.3389/fvets.2020.575449		33195571	NO
153	Pubmed-153	Platelet-rich plasma enhances mechanical strength of strattice in rat model of ventral hernia repair	Fernandez-Moure JS, Van Eps JL, Scherba JC, Yazdi IK, Robbins A, Cabrera F, Vatsaas C, Moreno M, Weiner BK, Tasciotti E.	J Tissue Eng Regen Med	Pubmed/MEDLINE	2021	10.1002/term.3200		33880858	NO
154	Pubmed-154	The biology of platelet-rich plasma and its application in oral surgery: literature review	Nikolidakis D, Jansen JA.	Tissue Eng Part B Rev	Pubmed/MEDLINE	2008	10.1089/ten.teb.2008.0062		18601587	NO
155	Pubmed-155	The evidence behind the use of platelet-rich plasma (PRP) in scar management: a literature review	Alser OH, Goutos I.	Scars Burn Heal	Pubmed/MEDLINE	2018	10.1177/2059513118808773		30479843	NO
156	Pubmed-156	Overexpression of miR-192 in fibroblasts accelerates wound healing in diabetic rats: research article	Karam F, Sayadi M, Dadi S, Sarab GA.	Eur J Med Res	Pubmed/MEDLINE	2025	10.1186/s40001-025-02449-y		40186269	NO
157	Pubmed-157	Results of Platelet-Rich Fibrin Application in Pharyngeal Reconstruction After a Total Laryngectomy	Başkadem Yilmazer A, Aksungur E, Çelik C, Bayram AA, Turgut H, Dinç ME, Göker AE, Uyar Y.	Clin Otolaryngol	Pubmed/MEDLINE	2025	10.1111/coa.14247		39425606	NO
158	Pubmed-158	Proteomic Characterization of Plasma Rich in Growth Factors and Undiluted Autologous Serum	Anitua E, Muruzabal F, Pino A, Prado R, Azkargorta M, Elortza F, Merayo-Lloves J.	Int J Mol Sci	Pubmed/MEDLINE	2021	10.3390/ijms222212176		34830053	NO
159	Pubmed-159	The potential of topical and injectable growth factors and cytokines for skin rejuvenation	Fabi S, Sundaram H.	Facial Plast Surg	Pubmed/MEDLINE	2014	10.1055/s-0034-1372423		24810127	NO
160	Pubmed-160	Platelet-rich plasma promotes MSCs exosomes paracrine to repair acute kidney injury via AKT/Rab27 pathway	Ji C, Zhang J, Zhou Z, Shi H, Liu W, Sun F, Zhang C, Zhang L, Sun Z, Qian H.	Am J Transl Res	Pubmed/MEDLINE	2021	https://pmc.ncbi.nlm.nih.gov/articles/PMC8014389/		33841669	NO
161	Pubmed-161	The Efficacy of Platelet-Rich Fibrin in the Management of Chronic Nonhealing Ulcers of the Lower Limb	Singampalli Z, Rajan YRD, Hemanth Rathod R, RajLaxmi PLS.	Cureus	Pubmed/MEDLINE	2022	10.7759/cureus.26829		35974850	NO
162	Pubmed-162	Comparison of Leukocyte-Rich and Leukocyte-Poor Platelet-Rich Plasma on Pressure Ulcer in a Rat Model	Yuan Z, Wang Y, Li Y, Lin C, Wang S, Wang J, Ma C, Wu S.	J Burn Care Res	Pubmed/MEDLINE	2023	10.1093/jbcr/irac191		36591959	NO
163	Pubmed-163	Role of Platelet-Rich Plasma Gel in Promoting Wound Healing Based on Medical Images of Wounds	He Z, Liu A, Yu J, Chen X.	Contrast Media Mol Imaging	Pubmed/MEDLINE	2022	10.1155/2022/1543604		36176925	NO
164	Pubmed-164	Leukocyte-Poor Platelet-Rich Plasma-Derived Growth Factors Enhance Human Fibroblast Proliferation In Vitro	Noh KC, Liu XN, Zhuan Z, Yang CJ, Kim YT, Lee GW, Choi KH, Kim KO.	Clin Orthop Surg	Pubmed/MEDLINE	2018	10.4055/cios.2018.10.2.240		29854349	NO
165	Pubmed-165	Punicalagin-Loaded Alginate/Chitosan-Gallol Hydrogels for Efficient Wound Repair and Hemostasis	Ju J, Kim J, Choi Y, Jin S, Kim S, Son D, Shin M.	Polymers (Basel)	Pubmed/MEDLINE	2022	10.3390/polym14163248		36015503	NO
166	Pubmed-166	Allogeneic platelet-rich plasma inhibits ferroptosis in promoting wound repair of type 2 diabetic ulcers	Zhou D, Liang Q, Ge X, Xu J.	Free Radic Biol Med	Pubmed/MEDLINE	2024	10.1016/j.freeradbiomed.2024.02.020		38408545	NO
167	Pubmed-167	A potential treatment for erectile dysfunction: Effect of platelet-rich plasma administration on axon and collagen regeneration in cavernous nerve injury	Ismy J, Khalilullah SA, Maulana R, Hidayatullah F.	Narra J	Pubmed/MEDLINE	2024	10.52225/narra.v4i2.880		39280316	NO
168	Pubmed-168	Considerations on the use of platelet-rich plasma, specifically for burn treatment	Marck RE, Middelkoop E, Breederveld RS.	J Burn Care Res	Pubmed/MEDLINE	2014	10.1097/BCR.0b013e31829b334e		24518678	NO
169	Pubmed-169	Glucocorticoid-regulated gene expression during cutaneous wound repair	Beer HD, Fässler R, Werner S.	Vitam Horm	Pubmed/MEDLINE	2000	10.1016/s0083-6729(00)59008-6		10714241	NO
170	Pubmed-170	Does Platelet-Rich Fibrin Enhance Healing Of Burn Wounds? Our First Experiences And Main Pitfalls	Schulz A, Schiefer JL, Fuchs PC, Kanho CH, Nourah N, Heitzmann W.	Ann Burns Fire Disasters	Pubmed/MEDLINE	2021	https://pmc.ncbi.nlm.nih.gov/articles/PMC8126367/		34054386	NO
171	Pubmed-171	Role of Platelet-Rich Plasma (PRP) in the Management of Stage III and IV Degenerative Disc Disease	Paliaroutas OV, Evangelopoulos DS, Vasiliadis E, Stanitsa N, Zouris G, Vlamis J.	Cureus	Pubmed/MEDLINE	2025	10.7759/cureus.79504		40144405	NO
172	Pubmed-172	Research trends on platelet-rich plasma in the treatment of wounds during 2002-2021: A 20-year bibliometric analysis	Lai H, Chen G, Zhang W, Wu G, Xia Z.	Int Wound J	Pubmed/MEDLINE	2023	10.1111/iwj.14047		36480439	NO
173	Pubmed-173	The Effect of Platelet-Rich Fibrin on Nasal Skin Thickness in Rhinoplasty	Gode S, Ozturk A, Kısmalı E, Berber V, Turhal G.	Facial Plast Surg	Pubmed/MEDLINE	2019	10.1055/s-0039-1693436		31307096	NO
174	Pubmed-174	Autologous Platelet Concentrates (APCs) for Hard Tissue Regeneration in Oral Implantology, Sinus Floor Elevation, Peri-Implantitis, Socket Preservation, and Medication-Related Osteonecrosis of the Jaw (MRONJ): A Literature Review	Mijiritsky E, Assaf HD, Kolerman R, Mangani L, Ivanova V, Zlatev S.	Biology (Basel)	Pubmed/MEDLINE	2022	10.3390/biology11091254		36138733	NO
175	Pubmed-175	Roles of PDGF/PDGFR signaling in various organs	Jung SC, Kang D, Ko EA.	Korean J Physiol Pharmacol	Pubmed/MEDLINE	2025	10.4196/kjpp.24.309		39482238	NO
176	Pubmed-176	Effects of platelet-rich plasma on mesenchymal stem cells isolated from rat uterus	Vishnyakova P, Artemova D, Elchaninov A, Efendieva Z, Apolikhina I, Sukhikh G, Fatkhudinov T.	PeerJ	Pubmed/MEDLINE	2020	10.7717/peerj.10415		33335809	NO
177	Pubmed-177	Stem-cell therapy and platelet-rich plasma in regenerative medicines: A review on pros and cons of the technologies	Ramaswamy Reddy SH, Reddy R, Babu NC, Ashok GN.	J Oral Maxillofac Pathol	Pubmed/MEDLINE	2018	10.4103/jomfp.JOMFP_93_18		30651682	NO
178	Pubmed-178	Surgical options in oroantral fistula management: a narrative review	Parvini P, Obreja K, Sader R, Becker J, Schwarz F, Salti L.	Int J Implant Dent	Pubmed/MEDLINE	2018	10.1186/s40729-018-0152-4		30588578	NO
179	Pubmed-179	Platelet-rich fibrin increases the osteoprotegerin/receptor activator of nuclear factor-κB ligand ratio in osteoblasts	Sumida R, Maeda T, Kawahara I, Yusa J, Kato Y.	Exp Ther Med	Pubmed/MEDLINE	2019	10.3892/etm.2019.7560		31258673	NO
180	Pubmed-180	Association of Platelet-Rich Plasma and Auto-Crosslinked Hyaluronic Acid Microparticles: Approach for Orthopedic Application	Martins Shimojo AA, Santos Duarte ADS, Santos Duarte Lana JF, Malheiros Luzo ÂC, Fernandes AR, Sanchez-Lopez E, Barbosa Souto E, Andrade Santana MH.	Polymers (Basel)	Pubmed/MEDLINE	2019	10.3390/polym11101568		31561615	NO
181	Pubmed-181	Treatment of Acute Vocal Fold Injury With Platelet-Rich Plasma	Cobden SB, Oztürk K, Duman S, Esen H, Aktan TM, Avunduk MC, Elsurer C.	J Voice	Pubmed/MEDLINE	2016	10.1016/j.jvoice.2015.07.012		26292799	NO
182	Pubmed-182	Platelet-Rich Plasma in Regenerative Medicine: Possible Applications in Management of Burns and Post-Burn Scars: A Review	Hosseini MS, Nouri M, Zarrabi M, Fatemi MJ, Shpichka A, Timashev P, Hassan M, Vosough M.	Cell J	Pubmed/MEDLINE	2023	10.22074/cellj.2023.558213.1093		37300289	NO
183	Pubmed-183	African Medicinal Plants in Cutaneous Wound Repair: A Comprehensive Analysis of the Role of Phytochemicals	Molefe PF, Ghasemishahrestani Z, Mbele M, Khanyile S, Farrant J, Khumalo NP, Bayat A.	Int Wound J	Pubmed/MEDLINE	2025	10.1111/iwj.70742		40820482	NO
184	Pubmed-184	Platelet-derived respiratory-competent mitochondria transfer to mesenchymal stem cells to promote wound healing via metabolic reprogramming	Chen E, Chen Z, Chen L, Hu X.	Platelets	Pubmed/MEDLINE	2022	10.1080/09537104.2021.1961717		35112646	NO
185	Pubmed-185	Platelet-rich plasma enhanced umbilical cord mesenchymal stem cells-based bone tissue regeneration	Wen Y, Gu W, Cui J, Yu M, Zhang Y, Tang C, Yang P, Xu X.	Arch Oral Biol	Pubmed/MEDLINE	2014	10.1016/j.archoralbio.2014.07.001		25086868	NO
186	Pubmed-186	Crosstalk between platelets and PBMC: New evidence in wound healing	Nami N, Feci L, Napoliello L, Giordano A, Lorenzini S, Galeazzi M, Rubegni P, Fimiani M.	Platelets	Pubmed/MEDLINE	2016	10.3109/09537104.2015.1048216		26030799	NO
187	Pubmed-187	The effects of fat graft and platelet-rich fibrin combination after epineurectomy in rats	Kastamoni M, Yavaş SE, Ozgenel GY, Ersoy S.	Rev Assoc Med Bras (1992)	Pubmed/MEDLINE	2023	10.1590/1806-9282.20220982		36888768	NO
188	Pubmed-188	Platelet-rich plasma in the treatment of acute hamstring injuries in professional football players	Zanon G, Combi F, Combi A, Perticarini L, Sammarchi L, Benazzo F.	Joints	Pubmed/MEDLINE	2016	10.11138/jts/2016.4.1.017		27386443	NO
189	Pubmed-189	Heterotopic Ossification and Platelet-Rich Plasma in Core Muscle Injuries: A Single-Institution Experience Over 6 Years	Poor AE, Zoga AC, Warren A, Waters LC, Vilotti L, Bentz GP, Meyers WC.	Am J Sports Med	Pubmed/MEDLINE	2024	10.1177/03635465231209509		38164670	NO
190	Pubmed-190	Pulsed Radiofrequency Neuromodulation Contributes to Activation of Platelet-Rich Plasma in In Vitro Conditions	Michno A, Kirkor Z, Gojtowska E, Suchorzewski M, Śmietańska I, Baścik B.	Neuromodulation	Pubmed/MEDLINE	2021	10.1111/ner.13105		32027438	NO
191	Pubmed-191	Dextrose Effects on Platelet Count and Volume: Implications for Regenerative Medicine	Harrison TE, Bowler J, Reeves KD, Levins TN, Cheng AL.	Cureus	Pubmed/MEDLINE	2022	10.7759/cureus.25081		35733469	NO
192	Pubmed-192	Effects of the Autologous Platelet-Rich Plasma in Nasal Pack on Postoperative Quality of Life	Kuzucu I, Beriat GK, Ezerarslan H, Ozdemir S, Kocaturk S.	J Craniofac Surg	Pubmed/MEDLINE	2017	10.1097/SCS.0000000000003664		28468229	NO
193	Pubmed-193	Preparation and Evaluation of Sustained Release Platelet-Rich Plasma-Loaded Gelatin Microspheres Using an Emulsion Method	Yang J, Zhou M, Li W, Lin F, Shan G.	ACS Omega	Pubmed/MEDLINE	2020	10.1021/acsomega.0c02543		33134671	NO
194	Pubmed-194	Adipose-derived stem cells and platelet-rich plasma: the keys to functional periodontal tissue engineering	Tobita M, Mizuno H.	Curr Stem Cell Res Ther	Pubmed/MEDLINE	2013	10.2174/1574888x113089990055		23957935	NO
195	Pubmed-195	Platelet-rich plasma: a milieu of bioactive factors	Boswell SG, Cole BJ, Sundman EA, Karas V, Fortier LA.	Arthroscopy	Pubmed/MEDLINE	2012	10.1016/j.arthro.2011.10.018		22284405	NO
196	Pubmed-196	The role of platelet-rich plasma in the mild and severe stages of atherosclerotic disease in mice	da Silva LQ, Silva Justo-Junior AD, Moraes Martinelli B, da Cruz MA, Huber SC, de Lima Montalvão SA, de Freitas Filho LH, Vicente CP, Annichino-Bizzacchi JM.	Regen Med	Pubmed/MEDLINE	2022	10.2217/rme-2021-0151		35291812	NO
197	Pubmed-197	Allergic reaction to platelet-rich plasma (PRP): Case report	Latalski M, Walczyk A, Fatyga M, Rutz E, Szponder T, Bielecki T, Danielewicz A.	Medicine (Baltimore)	Pubmed/MEDLINE	2019	10.1097/MD.0000000000014702		30855461	NO
198	Pubmed-198	Advanced platelet-rich fibrin (A-PRF) has an impact on the initial healing of gingival regeneration after tooth extraction	Liu YH, To M, Okudera T, Wada-Takahashi S, Takahashi SS, Su CY, Matsuo M.	J Oral Biosci	Pubmed/MEDLINE	2022	10.1016/j.job.2021.11.001		34808363	NO
199	Pubmed-199	Platelet-rich fibrin promotes periodontal regeneration and enhances alveolar bone augmentation	Li Q, Pan S, Dangaria SJ, Gopinathan G, Kolokythas A, Chu S, Geng Y, Zhou Y, Luan X.	Biomed Res Int	Pubmed/MEDLINE	2013	10.1155/2013/638043		23586051	NO
200	Pubmed-200	Effects of leukocyte- and platelet-rich plasma on tendon disorders based on in vitro and in vivo studies (Review)	Liu X, Zhang R, Zhu B, Li Y, Liu X, Guo S, Wang C, Wang D, Li S.	Exp Ther Med	Pubmed/MEDLINE	2021	10.3892/etm.2021.10071		33968170	NO
201	Pubmed-201	Transcriptomic profiling analysis of human endometrial stromal cells treated with autologous platelet-rich plasma	Kuroda K, Matsumoto A, Horikawa T, Takamizawa S, Ochiai A, Kawamura K, Nakagawa K, Sugiyama R.	Reprod Med Biol	Pubmed/MEDLINE	2023	10.1002/rmb2.12498		36704119	NO
202	Pubmed-202	Recent Advances in Fractional Laser Resurfacing: New Paradigm in Optimal Parameters and Post-Treatment Wound Care	Hsiao FC, Bock GN, Eisen DB.	Adv Wound Care (New Rochelle)	Pubmed/MEDLINE	2012	10.1089/wound.2011.0323		24527307	NO
203	Pubmed-203	Platelet-rich plasma as a potential prophylactic measure against frozen shoulder in an in vivo shoulder contracture model	Feusi O, Karol A, Fleischmann T, von Rechenberg B, Bouaicha S, Werner CML, Jentzsch T.	Arch Orthop Trauma Surg	Pubmed/MEDLINE	2022	10.1007/s00402-020-03617-x		33074367	NO
204	Pubmed-204	Innovative Pulp Preservation: The Use of Platelet-Rich Fibrin (PRF) and Mineral Trioxide Aggregate (MTA) in Treating Dental Pulp Exposure	Hirani P, Sarangi S, Chandak M, Patel A, Ikhar A, Naladkar K.	Cureus	Pubmed/MEDLINE	2024	10.7759/cureus.63740		39099929	NO
205	Pubmed-205	Using injectable Platelet-Rich fibrin to improve recovery after impacted lower third molar extraction: a randomized controlled clinical trial	Aliberti A, Mariniello M, Bergaminelli M, Dolce P, Gargiulo D, Sammartino G, Spagnuolo G, Gasparro R.	Clin Oral Investig	Pubmed/MEDLINE	2025	10.1007/s00784-025-06563-3		40971054	NO
206	Pubmed-206	Highly absorbent bio-sponge based on carboxymethyl chitosan/poly-γ-glutamic acid/platelet-rich plasma for hemostasis and wound healing	Tang J, Yi W, Yan J, Chen Z, Fan H, Zaldivar-Silva D, Agüero L, Wang S.	Int J Biol Macromol	Pubmed/MEDLINE	2023	10.1016/j.ijbiomac.2023.125754		37429345	NO
207	Pubmed-207	Proteomic Analysis of Mesenchymal Stromal Cells Secretome in Comparison to Leukocyte- and Platelet-Rich Fibrin	Al-Sharabi N, Gruber R, Sanz M, Mohamed-Ahmed S, Kristoffersen EK, Mustafa K, Shanbhag S.	Int J Mol Sci	Pubmed/MEDLINE	2023	10.3390/ijms241713057		37685865	NO
208	Pubmed-208	The effects of platelet rich plasma on healing of full thickness burns in swine	Singer AJ, Toussaint J, Chung WT, McClain S, Raut V, Rosenberg L.	Burns	Pubmed/MEDLINE	2018	10.1016/j.burns.2018.04.021		29793798	NO
209	Pubmed-209	Endodontic surgery and platelet concentrates: A comprehensive review	Sabeti M, Gabbay J, Ai A.	Periodontol 2000	Pubmed/MEDLINE	2025	10.1111/prd.12593		39135355	NO
210	Pubmed-210	Platelet-rich plasma for the treatment of chronic plantar fasciopathy in adults: a case series	Wilson JJ, Lee KS, Miller AT, Wang S.	Foot Ankle Spec	Pubmed/MEDLINE	2014	10.1177/1938640013509671		24287209	NO
211	Pubmed-211	Autologous platelet rich plasma after third molar surgery: a comparative study	Kaul RP, Godhi SS, Singh A.	J Maxillofac Oral Surg	Pubmed/MEDLINE	2012	10.1007/s12663-011-0311-0		23730070	NO
212	Pubmed-212	The immature platelet fraction affects the efficacy of platelet rich plasma therapy for knee osteoarthritis	Uchino S, Saita Y, Wada A, Kobayashi Y, Wakayama T, Nishio H, Fukusato S, Momoi Y, Nakajima R, Ikeda H, Ishijima M.	Regen Ther	Pubmed/MEDLINE	2021	10.1016/j.reth.2021.06.004		34307795	NO
213	Pubmed-213	Biomaterials strategy for promoting palatal wound healing	Tong W, Ren J, Yao X, Wang S, Li W, Zheng L, Hong X, Zhao S.	Front Bioeng Biotechnol	Pubmed/MEDLINE	2025	10.3389/fbioe.2025.1646629		40964436	NO
214	Pubmed-214	Mesenchymal Stem Cells and PRP Therapy Favorize Leak Closure After Sleeve Gastrectomy in Zucker Rats	Benois M, Lecorgne E, Kassir R, Piche M, Amor VB, Chenaitia H, Gal J, Skhiri T, Gugenheim J, Gaggioli C, Amor IB.	Obes Surg	Pubmed/MEDLINE	2022	10.1007/s11695-022-05945-w		35194771	NO
215	Pubmed-215	Preoperative Platelet-Rich Plasma Injections Decrease Inflammatory and Chondrodegenerative Biomarkers in Patients With Acute Anterior Cruciate Ligament Tears: A Pilot Randomized Controlled Trial	Anz AW, Branch EA, Jordan SE, Ostrander RV 3rd, Kindle BJ, Presley JC, Hackel JG, Maggi E, Plummer HA.	Orthop J Sports Med	Pubmed/MEDLINE	2025	10.1177/23259671241312754		40052182	NO
216	Pubmed-216	A Modified Preparation Method of Ideal Platelet-Rich Fibrin Matrix From Whole Blood	Reksodiputro MH, Harahap AR, Setiawan L, Yosia M.	Front Med (Lausanne)	Pubmed/MEDLINE	2021	10.3389/fmed.2021.724488		34485352	NO
217	Pubmed-217	Effect of autologous platelet-rich plasma application on cutaneous wound healing in dogs	Jee CH, Eom NY, Jang HM, Jung HW, Choi ES, Won JH, Hong IH, Kang BT, Jeong DW, Jung DI.	J Vet Sci	Pubmed/MEDLINE	2016	10.4142/jvs.2016.17.1.79		27051343	NO
218	Pubmed-218	Using platelet concentrates to treat maxillofacial tissue lesions	Liu R, Chen S, Wang P, Bi R.	Front Bioeng Biotechnol	Pubmed/MEDLINE	2025	10.3389/fbioe.2024.1523225		39845369	NO
219	Pubmed-219	Effects of Platelet-Rich Plasma (PRP) on a Model of Renal Ischemia-Reperfusion in Rats	Martín-Solé O, Rodó J, García-Aparicio L, Blanch J, Cusí V, Albert A.	PLoS One	Pubmed/MEDLINE	2016	10.1371/journal.pone.0160703		27551718	NO
220	Pubmed-220	Functionalizing multi-component bioink with platelet-rich plasma for customized in-situ bilayer bioprinting for wound healing	Zhao M, Wang J, Zhang J, Huang J, Luo L, Yang Y, Shen K, Jiao T, Jia Y, Lian W, Li J, Wang Y, Lian Q, Hu D.	Mater Today Bio	Pubmed/MEDLINE	2022	10.1016/j.mtbio.2022.100334		35799896	NO
221	Pubmed-221	The Role of Platelet-Rich Plasma in the Management of Sensorineural Hearing Loss: Current Evidence and Emerging Trends	Singh CV, Jain S.	Cureus	Pubmed/MEDLINE	2024	10.7759/cureus.68646		39371823	NO
222	Pubmed-222	Study of platelet-rich plasma application for skin and plastic surgery in recent 20 years: A bibliometric analysis	Li X, Gao J, Zheng H, Zou C, Yu Z, Wu Z, Zhang J.	J Cosmet Dermatol	Pubmed/MEDLINE	2023	10.1111/jocd.15653		36762408	NO
223	Pubmed-223	Management of chronic diabetic foot ulcers using platelet-rich plasma	Babaei V, Afradi H, Gohardani HZ, Nasseri F, Azarafza M, Teimourian S.	J Wound Care	Pubmed/MEDLINE	2017	10.12968/jowc.2017.26.12.784		29244965	NO
224	Pubmed-224	Recent Use of Hyaluronic Acid in Dental Medicine	Malcangi G, Inchingolo AD, Trilli I, Ferrante L, Casamassima L, Nardelli P, Inchingolo F, Palermo A, Severino M, Inchingolo AM, Dipalma G.	Materials (Basel)	Pubmed/MEDLINE	2025	10.3390/ma18081863		40333561	NO
225	Pubmed-225	The Role of Leukocyte-Platelet-Rich Fibrin in Promoting Wound Healing in Diabetic Foot Ulcers	Wang Y, Wang X, Chen R, Gu L, Liu D, Ruan S, Cao H.	Int J Low Extrem Wounds	Pubmed/MEDLINE	2024	10.1177/15347346211052811		34775872	NO
226	Pubmed-226	Platelet-rich plasma in the treatment of subcutaneous venous access device scars: a head-to-head patient survey	Eichler C, Najafpour M, Sauerwald A, Puppe J, Warm M.	Biomed Res Int	Pubmed/MEDLINE	2015	10.1155/2015/630601		25879032	NO
227	Pubmed-227	Platelet-Rich Plasma in the Prevention and Treatment of Medication-Related Osteonecrosis of the Jaw: A Systematic Review and Meta-Analysis	Aljohani MH.	J Craniofac Surg	Pubmed/MEDLINE	2024	10.1097/SCS.0000000000010664		39287416	NO
228	Pubmed-228	Safety and feasibility of platelet rich fibrin matrix injections for treatment of common urologic conditions	Matz EL, Pearlman AM, Terlecki RP.	Investig Clin Urol	Pubmed/MEDLINE	2018	10.4111/icu.2018.59.1.61		29333517	NO
229	Pubmed-229	Platelet-released growth factors induce psoriasin in keratinocytes: Implications for the cutaneous barrier	Bayer A, Lammel J, Lippross S, Klüter T, Behrendt P, Tohidnezhad M, Pufe T, Cremer J, Jahr H, Rademacher F, Gläser R, Harder J.	Ann Anat	Pubmed/MEDLINE	2017	10.1016/j.aanat.2017.04.002		28552640	NO
230	Pubmed-230	Adipose Stem Cells and Platelet-Rich Plasma Induce Vascular-Like Structures in a Dermal Regeneration Template	Beccia E, Carbone A, Cecchino LR, Pedicillo MC, Annacontini L, Lembo F, Di Gioia S, Parisi D, Angiolillo A, Pannone G, Portincasa A, Conese M.	Tissue Eng Part A	Pubmed/MEDLINE	2021	10.1089/ten.TEA.2020.0175		32907520	NO
231	Pubmed-231	Innovative Method for Preparing Platelet-Rich Fibrin Sheets: Applications in Middle Ear Surgery	Parab SR, Khan MM, Ingale M, Patel N, Gurjar M, Shinde V.	Indian J Otolaryngol Head Neck Surg	Pubmed/MEDLINE	2025	10.1007/s12070-025-05421-8		40226285	NO
232	Pubmed-232	Platelet-rich Fibrin Improves the Osteo-/Odontogenic Differentiation of Stem Cells from Apical Papilla via the Extracellular Signal-regulated Protein Kinase Signaling Pathway	Bi J, Liu Y, Liu XM, Lei S, Chen X.	J Endod	Pubmed/MEDLINE	2020	10.1016/j.joen.2020.02.004		32201071	NO
233	Pubmed-233	The effect of intra-articular platelet-rich plasma injection on pain and lameness in dogs with osteoarthritis	Cai XL, Zaki S.	Aust Vet J	Pubmed/MEDLINE	2025	10.1111/avj.13473		40692209	NO
234	Pubmed-234	PRF improves wound healing and postoperative discomfort after harvesting subepithelial connective tissue graft from palate: a randomized controlled trial	Lektemur Alpan A, Torumtay Cin G.	Clin Oral Investig	Pubmed/MEDLINE	2020	10.1007/s00784-019-02934-9		31104113	NO
235	Pubmed-235	Evaluation of Platelet-Rich Fibrin Matrix as a Regenerative Material in the Surgical Management of Human Periodontal Intraosseous Defects - A Randomized Controlled Trial	Walia KD, Belludi SA, Pradhan N, Jain V, Shaik S.	Contemp Clin Dent	Pubmed/MEDLINE	2022	10.4103/ccd.ccd_832_20		35466289	NO
236	Pubmed-236	Biological Therapeutic Modalities for Intervertebral Disc Diseases: An Orthoregeneration Network (ON) Foundation Review	Mizuno S, Vadala G, Kang JD.	Arthroscopy	Pubmed/MEDLINE	2024	10.1016/j.arthro.2023.10.032		37918699	NO
237	Pubmed-237	Is the use of platelet-rich fibrin effective in the healing, control of pain, and postoperative bleeding in the palatal area after free gingival graft harvesting? A systematic review of randomized clinical studies	Meza-Mauricio J, Furquim CP, Geldres A, Mendoza-Azpur G, Retamal-Valdes B, Moraschini V, Faveri M.	Clin Oral Investig	Pubmed/MEDLINE	2021	10.1007/s00784-021-03933-5		33829349	NO
238	Pubmed-238	Platelet rich plasma extract promotes angiogenesis through the angiopoietin1-Tie2 pathway	Mammoto T, Jiang A, Jiang E, Mammoto A.	Microvasc Res	Pubmed/MEDLINE	2013	10.1016/j.mvr.2013.04.008		23660186	NO
239	Pubmed-239	Platelet-rich plasma exerts antinociceptive activity by a peripheral endocannabinoid-related mechanism	Descalzi F, Ulivi V, Cancedda R, Piscitelli F, Luongo L, Guida F, Gatta L, Maione S, Di Marzo V.	Tissue Eng Part A	Pubmed/MEDLINE	2013	10.1089/ten.TEA.2012.0557		23578218	NO
240	Pubmed-240	Current evidence and new trends in anal fissure treatment	Domínguez-Muñoz M, Balla A, Gómez-Rosado JC, Morales-Conde S.	Minerva Surg	Pubmed/MEDLINE	2025	10.23736/S2724-5691.25.10778-8		40401587	NO
241	Pubmed-241	Regenerating the Pulp-Dentine Complex Using Autologous Platelet Concentrates: A Critical Appraisal of the Current Histological Evidence	Riaz A, Shah FA.	Tissue Eng Regen Med	Pubmed/MEDLINE	2021	10.1007/s13770-020-00291-3		33150561	NO
242	Pubmed-242	The role of platelet-rich plasma in inducing musculoskeletal tissue healing	Halpern BC, Chaudhury S, Rodeo SA.	HSS J	Pubmed/MEDLINE	2012	10.1007/s11420-011-9239-7		23874254	NO
243	Pubmed-243	The Use of Adipose-Derived Stem Cells (ADSCs) and Stromal Vascular Fraction (SVF) in Skin Scar Treatment-A Systematic Review of Clinical Studies	Stachura A, Paskal W, Pawlik W, Mazurek MJ, Jaworowski J.	J Clin Med	Pubmed/MEDLINE	2021	10.3390/jcm10163637		34441935	NO
244	Pubmed-244	Influence of platelet-rich fibrin on alveolar ridge preservation	Suttapreyasri S, Leepong N.	J Craniofac Surg	Pubmed/MEDLINE	2013	10.1097/SCS.0b013e31828b6dc3		23851746	NO
245	Pubmed-245	Use of platelet concentrate gel in second-intention wound healing: a case report	Palumbo VD, Rizzuto S, Damiano G, Fazzotta S, Gottardo A, Mazzola G, Lo Monte AI.	J Med Case Rep	Pubmed/MEDLINE	2021	10.1186/s13256-020-02649-6		33597001	NO
246	Pubmed-246	Ultrasound-guided platelet-rich plasma injections for post-traumatic greater occipital neuralgia: study protocol for a pilot randomized controlled trial	Stone JE, Fung TS, Machan M, Campbell C, Shan RLP, Debert CT.	Pilot Feasibility Stud	Pubmed/MEDLINE	2021	10.1186/s40814-021-00867-3		34158124	NO
247	Pubmed-247	Utility of Adding Platelet-Rich Plasma to Microneedling vs Microneedling Alone in the Treatment of Acne Scarring	Abdin R, Gaumond SI, Yaghi M, Mahmoud RH, Rodriguez M, Issa NT, Jimenez JJ.	J Drugs Dermatol	Pubmed/MEDLINE	2025	10.36849/JDD.8585		39761140	NO
248	Pubmed-248	[Standardized management of platelet derivatives for tissue regeneration research and applications]	Xie X, Zhang Y, Zhao X, Liu T, Sun L.	Zhongguo Xiu Fu Chong Jian Wai Ke Za Zhi	Pubmed/MEDLINE	2021	10.7507/1002-1892.202011023		33719251	NO
249	Pubmed-249	Behavior of Gingival Fibroblasts on Titanium Implant Surfaces in Combination with either Injectable-PRF or PRP	Wang X, Zhang Y, Choukroun J, Ghanaati S, Miron RJ.	Int J Mol Sci	Pubmed/MEDLINE	2017	10.3390/ijms18020331		28165420	NO
250	Pubmed-250	Platelet Rich Fibrin (P.R.F.) in reconstructive surgery of atrophied maxillary bones: clinical and histological evaluations	Tatullo M, Marrelli M, Cassetta M, Pacifici A, Stefanelli LV, Scacco S, Dipalma G, Pacifici L, Inchingolo F.	Int J Med Sci	Pubmed/MEDLINE	2012	10.7150/ijms.5119		23155361	NO
251	Pubmed-251	Freeze-dried versus fresh platelet-rich plasma in acute wound healing of an animal model	Huber SC, Junior JLRC, Silva LQ, Montalvão SAL, Annichino-Bizzacchi JM.	Regen Med	Pubmed/MEDLINE	2019	10.2217/rme-2018-0119		31115259	NO
252	Pubmed-252	Platelet-rich Plasma as Effectiveness in the Treatment of Osteoarthrosis of the Knee in a Tertiary Care Center	Teja AM, Kumar M, Shashank C, Saifuddin R, Tiwari RV, Thakkar S, Jasmine.	J Pharm Bioallied Sci	Pubmed/MEDLINE	2024	10.4103/jpbs.jpbs_499_23		38595432	NO
253	Pubmed-253	Clinical practice perspectives on adipose-derived stem cells and platelet-rich plasma for female infertility treatments	Merhi Z.	Future Sci OA	Pubmed/MEDLINE	2025	10.1080/20565623.2025.2580233		41160570	NO
254	Pubmed-254	Enhanced wound regeneration by PGS/PLA fiber dressing containing platelet-rich plasma: an in vitro study	Heydari P, Zargar Kharazi A, Shariati L.	Sci Rep	Pubmed/MEDLINE	2024	10.1038/s41598-024-62855-w		38797743	NO
255	Pubmed-255	Efficacy of Autologous Platelet-Rich Plasma for the Treatment of Ankle Sprain: A Systematic Review of Literature with Limited Meta-Analysis	Banerjee S, Mishra S, Rajnish RK, Yadav SK, Gupta S, Elhence A.	Indian J Orthop	Pubmed/MEDLINE	2025	10.1007/s43465-025-01418-1		40657216	NO
256	Pubmed-256	Preliminary Evaluation of Platelet Rich Fibrin-Mediated Tissue Repair in Immature Canine Pulpless Teeth	Wang QL, Yang PP, Ge LH, Liu H.	Chin J Dent Res	Pubmed/MEDLINE	2016	10.3290/j.cjdr.a35697		26981607	NO
257	Pubmed-257	Platelet-rich plasma (PRP) as therapy for cartilage, tendon and muscle damage - German working group position statement	Tischer T, Bode G, Buhs M, Marquass B, Nehrer S, Vogt S, Zinser W, Angele P, Spahn G, Welsch GH, Niemeyer P, Madry H.	J Exp Orthop	Pubmed/MEDLINE	2020	10.1186/s40634-020-00282-2		32885339	NO
258	Pubmed-258	Comparison of platelet-rich fibrin (PRF) produced using 3 commercially available centrifuges at both high (~ 700 g) and low (~ 200 g) relative centrifugation forces	Miron RJ, Xu H, Chai J, Wang J, Zheng S, Feng M, Zhang X, Wei Y, Chen Y, Mourão CFAB, Sculean A, Zhang Y.	Clin Oral Investig	Pubmed/MEDLINE	2020	10.1007/s00784-019-02981-2		31321574	NO
259	Pubmed-259	Exploring the applications of platelet-rich plasma in tissue engineering and regenerative medicine: evidence from goat and sheep experimental research	Sharun K, Banu SA, El-Husseiny HM, Abualigah L, Pawde AM, Dhama K, Amarpal.	Connect Tissue Res	Pubmed/MEDLINE	2024	10.1080/03008207.2024.2397657		39246090	NO
260	Pubmed-260	Clinical Success of Platelet-rich Fibrin and Mineral Trioxide Aggregate (MTA) or MTA-like Agents in Healing of Periapical Lesion in Nonsurgically Treated Pulpless Immature Permanent Teeth: A Systematic Review	Joshi SR, Palekar AU, Pendyala GS, Mopagar V, Padmawar N, Shah P.	J Int Soc Prev Community Dent	Pubmed/MEDLINE	2020	10.4103/jispcd.JISPCD_97_20		33042877	NO
261	Pubmed-261	Activated platelet-rich plasma improves cartilage regeneration using adipose stem cells encapsulated in a 3D alginate scaffold	Beigi MH, Atefi A, Ghanaei HR, Labbaf S, Ejeian F, Nasr-Esfahani MH.	J Tissue Eng Regen Med	Pubmed/MEDLINE	2018	10.1002/term.2663		29522657	NO
262	Pubmed-262	Platelet-Rich Plasma Improves the Wound Healing Potential of Mesenchymal Stem Cells through Paracrine and Metabolism Alterations	Hersant B, Sid-Ahmed M, Braud L, Jourdan M, Baba-Amer Y, Meningaud JP, Rodriguez AM.	Stem Cells Int	Pubmed/MEDLINE	2019	10.1155/2019/1234263		31781232	NO
263	Pubmed-263	Treatment of bronchial anastomotic fistula using autologous platelet-rich plasma post lung transplantation	Siddique A, Sabbah BN, Arabi T, Shakir IM, Abdulqawi R, AlKattan K, Ahmed MH.	J Cardiothorac Surg	Pubmed/MEDLINE	2022	10.1186/s13019-022-01965-w		36002865	NO
264	Pubmed-264	Should we use platelet-rich plasma as an adjunct therapy to treat "acute wounds," "burns," and "laser therapies": A review and a proposal of a quality criteria checklist for further studies	Picard F, Hersant B, Bosc R, Meningaud JP.	Wound Repair Regen	Pubmed/MEDLINE	2015	10.1111/wrr.12266		25683096	NO
265	Pubmed-265	The 3 R's for Platelet-Rich Fibrin: A "Super" Tri-Dimensional Biomaterial for Contemporary Naturally-Guided Oro-Maxillo-Facial Soft and Hard Tissue Repair, Reconstruction and Regeneration	Zumarán CC, Parra MV, Olate SA, Fernández EG, Muñoz FT, Haidar ZS.	Materials (Basel)	Pubmed/MEDLINE	2018	10.3390/ma11081293		30050009	NO
266	Pubmed-266	Platelet-rich fibrin versus albumin in surgical wound repair: a randomized trial with paired design	Danielsen PL, Agren MS, Jorgensen LN.	Ann Surg	Pubmed/MEDLINE	2010	10.1097/SLA.0b013e3181d3548c		20395860	NO
267	Pubmed-267	[Advance in the research of platelet-rich plasma in burn treatment]	Chen W, Zheng JS.	Zhonghua Shao Shang Za Zhi	Pubmed/MEDLINE	2012	https://pubmed.ncbi.nlm.nih.gov/30585057/		23248964	NO
268	Pubmed-268	Comprehensive Review on Hair Loss and Restorative Techniques: Advances in Diagnostic, Artistry, and Surgical Innovation	Mendoza LA, Ocampo GG, Abarca-Pineda YA, Ahmad Khan M, Ahmadi Y, Brown N, Deowan D, Nazir Z.	Cureus	Pubmed/MEDLINE	2025	10.7759/cureus.82991		40416167	NO
269	Pubmed-269	Autologous platelet gel applications during cardiovascular surgery: effect on wound healing	Englert SJ, Estep TH, Ellis-Stoll CC.	J Extra Corpor Technol	Pubmed/MEDLINE	2005	https://pubmed.ncbi.nlm.nih.gov/16117450/		16117450	NO
270	Pubmed-270	New and emerging strategies in platelet-rich plasma application in musculoskeletal regenerative procedures: general overview on still open questions and outlook	Salamanna F, Veronesi F, Maglio M, Della Bella E, Sartori M, Fini M.	Biomed Res Int	Pubmed/MEDLINE	2015	10.1155/2015/846045		26075269	NO
271	Pubmed-271	Ultrasound guided platelet rich plasma injections for post-traumatic greater occipital neuralgia following concussion: a pilot randomized controlled trial	Stone JE, Campbell C, Tabor JB, Bonfield S, Machan M, Shan RLP, Debert CT.	Front Neurol	Pubmed/MEDLINE	2024	10.3389/fneur.2024.1400057		38911584	NO
272	Pubmed-272	Platelet Lysate Therapy Attenuates Hypoxia Induced Apoptosis in Human Uroepithelial SV-HUC-1 Cells through Regulating the Oxidative Stress and Mitochondrial-Mediated Intrinsic Apoptotic Pathway	Wu ZS, Luo HL, Chuang YC, Lee WC, Wang HJ, Chancellor MB.	Biomedicines	Pubmed/MEDLINE	2023	10.3390/biomedicines11030935		36979913	NO
273	Pubmed-273	Platelet-rich plasma: a promising product for treatment of peripheral nerve regeneration after nerve injury	Yu W, Wang J, Yin J.	Int J Neurosci	Pubmed/MEDLINE	2011	10.3109/00207454.2010.544432		21244302	NO
274	Pubmed-274	Extraction of platelet-rich plasma retaining physiological-concentration erythrocytes and enriched leukocytes enhances its functional capabilities	Lu C, Luo Y, Wei X, Li L, Hu Z.	J Orthop Surg Res	Pubmed/MEDLINE	2025	10.1186/s13018-025-06406-7		41194270	NO
275	Pubmed-275	Do Intraoperative Platelet-Rich Plasma Injections Influence the Final Appearance of Vertical Scars after Breast Reduction? Spectrophotometric Analysis	Zawadzki T, Sitek A, Antoszewski B, Kasielska-Trojan A.	J Clin Med	Pubmed/MEDLINE	2024	10.3390/jcm13030691		38337385	NO
276	Pubmed-276	Slow-sculpting graphene oxide/alginate gel loaded with platelet-rich plasma to promote wound healing in rats	Chen N, Li M, Yang J, Wang P, Song G, Wang H.	Front Bioeng Biotechnol	Pubmed/MEDLINE	2024	10.3389/fbioe.2024.1334087		38390356	NO
277	Pubmed-277	Platelet-rich fibrin decreases adhesion to polypropylene prosthetic mesh material in ventral hernia repair	Dogu D, Akyol O, Sokmensuer C, Yorganci K.	Sci Rep	Pubmed/MEDLINE	2025	10.1038/s41598-025-02521-x		40410345	NO
278	Pubmed-278	Platelet-rich plasma regulating the repair of ultraviolet B-induced acute tissue inflammation: adjusting macrophage polarization through the activin receptor-follistatin system	Park G, Qian W, Zhang MJ, Chen YH, Ma LW, Zeng N, Lu Q, Li YY, Ma WW, Yin XF, Zhou BR, Luo D.	Bioengineered	Pubmed/MEDLINE	2021	10.1080/21655979.2021.1944026		34193023	NO
279	Pubmed-279	Therapeutic Potential of Dental Pulp Stem Cells and Leukocyte- and Platelet-Rich Fibrin for Osteoarthritis	Lo Monaco M, Gervois P, Beaumont J, Clegg P, Bronckaers A, Vandeweerd JM, Lambrichts I.	Cells	Pubmed/MEDLINE	2020	10.3390/cells9040980		32326610	NO
280	Pubmed-280	Cell and platelet composition assays by flow cytometry: basis for new platelet-rich fibrin methodologies	de Oliveira LA, Soares RO, Buzzi M, Mourão CFAB, Kawase T, Kuckelhaus SAS.	J Biol Regul Homeost Agents	Pubmed/MEDLINE	2020	10.23812/20-278-A		32867466	NO
281	Pubmed-281	Application of Fibrin Rich in Leukocytes and Platelets in the Reconstruction of Endoscopic Approaches to the Skull Base	Rasmussen J, Ruggeri C, Ciraolo C, Baccanelli M, Yampolsky C, Ajler P.	World Neurosurg	Pubmed/MEDLINE	2018	10.1016/j.wneu.2018.06.180		29969737	NO
282	Pubmed-282	Current applications of platelet gels in facial plastic surgery	Bhanot S, Alex JC.	Facial Plast Surg	Pubmed/MEDLINE	2002	10.1055/s-2002-19824		11823930	NO
283	Pubmed-283	Review of Recent Treatment Strategies for Lumbar Disc Herniation (LDH) Focusing on Nonsurgical and Regenerative Therapies	Lee JS, Lee SB, Kang KY, Oh SH, Chae DS.	J Clin Med	Pubmed/MEDLINE	2025	10.3390/jcm14041196		40004728	NO
284	Pubmed-284	Hyaluronic acid-based dual network hydrogel with sustained release of platelet-rich plasma as a diabetic wound dressing	Zhou J, Liu Y, Liu X, Wan J, Zuo S, Pan T, Liu Y, Sun F, Gao M, Yu X, Zhou W, Xu J, Zhou Z, Wang S.	Carbohydr Polym	Pubmed/MEDLINE	2023	10.1016/j.carbpol.2023.120924		37173024	NO
285	Pubmed-285	Effects of incorporation of granule-lyophilised platelet-rich fibrin into polyvinyl alcohol hydrogel on wound healing	Xu F, Zou D, Dai T, Xu H, An R, Liu Y, Liu B.	Sci Rep	Pubmed/MEDLINE	2018	10.1038/s41598-018-32208-5		30232343	NO
286	Pubmed-286	Mechanical, chemical, structural analysis and comparative release of PDGF-AA from L-PRF, A-PRF and T-PRF - an in vitro study	Ravi S, Santhanakrishnan M.	Biomater Res	Pubmed/MEDLINE	2020	10.1186/s40824-020-00193-4		32944280	NO
287	Pubmed-287	Evaluation of different platelet-rich concentrates effects on early soft tissue healing and socket preservation after tooth extraction	Ustaoğlu G, Göller Bulut D, Gümüş KÇ.	J Stomatol Oral Maxillofac Surg	Pubmed/MEDLINE	2020	10.1016/j.jormas.2019.09.005		31526905	NO
288	Pubmed-288	Production of Modified Autologous Conditioned Serum and Ex Vivo Assessment of Its Healing Potential in Murine Corneal Epithelium	Hsiung C, Liu YT, Su CY, Hsiung CC, Hung KH, Yeh LK.	J Vis Exp	Pubmed/MEDLINE	2023	10.3791/64911		37036242	NO
289	Pubmed-289	The Application of Blood Products in Plastic Surgery: A Systematic Review	Zhuang J, Chen Y, Zheng X, Wang C, Hu J, Liu T.	Plast Reconstr Surg Glob Open	Pubmed/MEDLINE	2024	10.1097/GOX.0000000000006005		39050033	NO
290	Pubmed-290	Exploring the mechanistic role of silk sericin biological and chemical conjugates for effective acute and chronic wound repair and related complications	Nadeem Butt E, Ali S, Summer M, Siddiqua Khan A, Noor S.	Drug Dev Ind Pharm	Pubmed/MEDLINE	2024	10.1080/03639045.2024.2387814		39087808	NO
291	Pubmed-291	Injectable gelatin microspheres loaded with platelet rich plasma improve wound healing by regulating early inflammation	Zhou S, Li L, Chen C, Chen Y, Zhou L, Zhou FH, Dong J, Wang L.	Int J Med Sci	Pubmed/MEDLINE	2021	10.7150/ijms.51060		33850460	NO
292	Pubmed-292	Conservative Treatment Using Platelet-Rich Plasma for Acute Anterior Cruciate Ligament Injuries in Highly Active Patients: A Retrospective Survey	Hada S, Hada M, Yoshida K, Kaneko H, Saita Y, Kubota M, Ishijima M.	Cureus	Pubmed/MEDLINE	2024	10.7759/cureus.53102		38414705	NO
293	Pubmed-293	Use of platelet-rich fibrin membrane following treatment of gingival recession: a randomized clinical trial	Jankovic S, Aleksic Z, Klokkevold P, Lekovic V, Dimitrijevic B, Kenney EB, Camargo P.	Int J Periodontics Restorative Dent	Pubmed/MEDLINE	2012	https://pubmed.ncbi.nlm.nih.gov/22292152/		22292152	NO
294	Pubmed-294	Does the adjunctive use of autologous platelet concentrate during secondary alveolar bone grafting reduce the risk of wound dehiscence? A systematic review and meta-analysis	Siddiqui HP, Sennimalai K, Kaur A, Selvaraj M, Monga N, Mohaideen K.	J Craniomaxillofac Surg	Pubmed/MEDLINE	2024	10.1016/j.jcms.2024.04.016		38729847	NO
295	Pubmed-295	Harnessing Regenerative Science in Aesthetic Surgery: The Biologically Driven Future	Olivas CG, Shauly O, Hutchison DM, Gould DJ.	J Clin Med	Pubmed/MEDLINE	2025	10.3390/jcm14176205		40943964	NO
296	Pubmed-296	Study of antibacterial and antifungal efficacy of platelet-rich fibrin and platelet-rich fibrin matrix	Nagaraja S, Mathew S, Jain N, Jethani B, Nambiar S, Kumari M, Nair S.	J Conserv Dent	Pubmed/MEDLINE	2019	10.4103/JCD.JCD_100_19		33082654	NO
297	Pubmed-297	Mesenchymal stromal cell mutations and wound healing contribute to the etiology of desmoid tumors	Carothers AM, Rizvi H, Hasson RM, Heit YI, Davids JS, Bertagnolli MM, Cho NL.	Cancer Res	Pubmed/MEDLINE	2012	10.1158/0008-5472.CAN-11-2819		22094874	NO
298	Pubmed-298	Anti-Aging Potential of Platelet Rich Plasma (PRP): Evidence from Osteoarthritis (OA) and Applications in Senescence and Inflammaging	Vun J, Iqbal N, Jones E, Ganguly P.	Bioengineering (Basel)	Pubmed/MEDLINE	2023	10.3390/bioengineering10080987		37627872	NO
299	Pubmed-299	The effect of platelet-rich plasma on normal soft tissues in the rabbit	Harris NL, Huffer WE, von Stade E, Larson AI, Phinney S, Purnell ML.	J Bone Joint Surg Am	Pubmed/MEDLINE	2012	10.2106/JBJS.J.00984		22552667	NO
300	Pubmed-300	Incorporating platelet-rich plasma into electrospun scaffolds for tissue engineering applications	Sell SA, Wolfe PS, Ericksen JJ, Simpson DG, Bowlin GL.	Tissue Eng Part A	Pubmed/MEDLINE	2011	10.1089/ten.TEA.2010.0663		21679135	NO
301	Pubmed-301	Effects of platelet-rich plasma on proliferation and myofibroblastic differentiation in human dermal fibroblasts	Kushida S, Kakudo N, Suzuki K, Kusumoto K.	Ann Plast Surg	Pubmed/MEDLINE	2013	10.1097/SAP.0b013e31823cd7a4		23038148	NO
302	Pubmed-302	Combining the dual antibacterial and regenerative activities of platelet-rich plasma with β-lactams to mitigate MRSA-infected skin wounds	Yang SC, Lin CF, Alshetaili A, Aljuffali IA, Chien MY, Fang JY.	Biomed Pharmacother	Pubmed/MEDLINE	2023	10.1016/j.biopha.2023.115017		37327588	NO
303	Pubmed-303	Synergistic Effect of Transmyocardial Revascularization and Platelet-Rich Plasma on Improving Cardiac Function After Coronary Artery Bypass Grafting	Khalpey Z, Kumar U, Aslam U, Deckwa J, Konhilas J.	Cureus	Pubmed/MEDLINE	2024	10.7759/cureus.60254		38872704	NO
304	Pubmed-304	Effectiveness of topical administration of platelet-rich plasma on the healing of methicillin-resistant Staphylococcus aureus-infected full-thickness wound model	Leisi S, Farahpour MR.	J Plast Reconstr Aesthet Surg	Pubmed/MEDLINE	2023	10.1016/j.bjps.2022.11.059		36640596	NO
305	Pubmed-305	The Effect of Plasma Rich in Growth Factors on Pattern Hair Loss: A Pilot Study	Anitua E, Pino A, Martinez N, Orive G, Berridi D.	Dermatol Surg	Pubmed/MEDLINE	2017	10.1097/DSS.0000000000001049		28221183	NO
306	Pubmed-306	Evaluation of subcutaneous infiltration of autologous platelet-rich plasma on skin-wound healing in dogs	Farghali HA, AbdElKader NA, Khattab MS, AbuBakr HO.	Biosci Rep	Pubmed/MEDLINE	2017	10.1042/BSR20160503		28246352	NO
307	Pubmed-307	Photoresponsive Blood-Derived Protein Hydrogels Packed with Bioactive Carbon Dots Modulate Mitochondrial Homeostasis and Reprogram Metabolism for Chronic Wound Healing in Diabetes	Ren S, Lv H, Chen S, Zhou J, Chen S, Chen J, Luo J, Guo Y, Wang H, Zhai J, Zhou Y.	ACS Appl Mater Interfaces	Pubmed/MEDLINE	2025	10.1021/acsami.5c00635		40148098	NO
308	Pubmed-308	[Platelet rich plasma--a new biotechnology for treatment of sports injuries]	Mei-Dan O, Laver L, Nyska M, Mann G.	Harefuah	Pubmed/MEDLINE	2011	https://pubmed.ncbi.nlm.nih.gov/21678642/		21678642	NO
309	Pubmed-309	Platelet-rich fibrin may reduce the risk of delayed recovery in tooth-extracted patients undergoing oral bisphosphonate therapy: a trial study	Asaka T, Ohga N, Yamazaki Y, Sato J, Satoh C, Kitagawa Y.	Clin Oral Investig	Pubmed/MEDLINE	2017	10.1007/s00784-016-2004-z		27837344	NO
310	Pubmed-310	The application of platelet-rich plasma may be a novel treatment for central nervous system diseases	Shen YX, Fan ZH, Zhao JG, Zhang P.	Med Hypotheses	Pubmed/MEDLINE	2009	10.1016/j.mehy.2009.05.021		19767153	NO
311	Pubmed-311	Platelet lysate converts M (IFNγ+LPS) macrophages in CD206(+) TGF-β(+) arginase(+) M2-like macrophages that affect fibroblast activity and T lymphocyte migration	Scopelliti F, Caterina C, Valentina D, Gianfranco C, Concetta M, Andrea C.	J Tissue Eng Regen Med	Pubmed/MEDLINE	2021	10.1002/term.3229		34311512	NO
312	Pubmed-312	Effect of platelet-rich fibrin on epidural fibrosis and comparison to ADCON® Gel and hyaluronic acid	Demirel E, Yildiz K, Çadirci K, Aygün H, Şenocak E, Gündoğdu B.	Acta Orthop Traumatol Turc	Pubmed/MEDLINE	2018	10.1016/j.aott.2018.07.005		30217689	NO
313	Pubmed-313	The measurement of wound tensile strength and the effect of PRP on wound tensile force: an experimental investigation on rabbits	Gökkaya A, Görgü M, Kızılkan J, Karanfil E, Doğan A.	J Plast Surg Hand Surg	Pubmed/MEDLINE	2022	10.1080/2000656X.2021.1914637		34106813	NO
314	Pubmed-314	Plasma and complement proteins are essential for the antimicrobial activity of canine platelet lysate	Mollabashi M, Klopfer A, Lunardon T, Darzenta N, Davis E, Murray M, Sumner SM, Naskou MC.	Front Vet Sci	Pubmed/MEDLINE	2025	10.3389/fvets.2025.1605649		40666728	NO
315	Pubmed-315	Platelet-Rich Fibrin in Combination with Local Antibiotics Optimizes Wound Healing After Deep Sternal Wound Problems and Prevents Reinfection	Kuehnel RU, Schroeter F, Mueller T, Ostovar R, Albes JM.	Surg Technol Int	Pubmed/MEDLINE	2021	10.52198/21.STI.39.CV1504		34736287	NO
316	Pubmed-316	Platelet-rich plasma activates AKT signaling to promote wound healing in a mouse model of radiation-induced skin injury	Lee J, Jang H, Park S, Myung H, Kim K, Kim H, Jang WS, Lee SJ, Myung JK, Shim S.	J Transl Med	Pubmed/MEDLINE	2019	10.1186/s12967-019-2044-7		31462256	NO
317	Pubmed-317	The Use of Autologous Protein Solution (Pro-Stride(®)) and Leukocyte-Rich Platelet-Rich Plasma (Restigen(®)) in Canine Medicine	King W, Cawood K, Bookmiller M.	Vet Med (Auckl)	Pubmed/MEDLINE	2021	10.2147/VMRR.S286913		33777723	NO
318	Pubmed-318	Current State of Platelet-Rich Plasma and Cell-Based Therapies for the Treatment of Osteoarthritis and Tendon and Ligament Injuries	Su CA, Jildeh TR, Vopat ML, Waltz RA, Millett PJ, Provencher MT, Philippon MJ, Huard J.	J Bone Joint Surg Am	Pubmed/MEDLINE	2022	10.2106/JBJS.21.01112		35867717	NO
319	Pubmed-319	Effects of platelet-rich fibrin produced by three centrifugation protocols on bone neoformation in defects created in rat calvaria	Ferreira Sávio DS, Silva LMPD, Reis GGD, Denardi RJ, Costa NMMD, Chaves Furlaneto FA, Souza SLS, Mourão CFAB, Miron RJ, Okamoto R, Messora MR.	Platelets	Pubmed/MEDLINE	2023	10.1080/09537104.2023.2228417		37409489	NO
320	Pubmed-320	A prospective single center non randomized clinical trial of autologous skin cells with platelet rich plasma for diabetic ulcer and trauma injuries patients	Noorpi NHBM, Bajuri MYB, Mazli NB, Idrus RBH, Hwei ANM, Law JX.	Sci Rep	Pubmed/MEDLINE	2025	10.1038/s41598-025-91445-7		40044793	NO
321	Pubmed-321	Current trends in the design and fabrication of PRP-based scaffolds for tissue engineering and regenerative medicine	Şeker Ş, Elçin AE, Elçin YM.	Biomed Mater	Pubmed/MEDLINE	2025	10.1088/1748-605X/ada83f		39787704	NO
322	Pubmed-322	Emerging Therapies in Chronic Wound Healing: Advances in Stem Cell Therapy, Growth Factor Modulation, Mechanical Strategies and Adjuvant Interventions	Abdelhakim M, Ogawa R.	Dermatol Ther (Heidelb)	Pubmed/MEDLINE	2025	10.1007/s13555-025-01564-2		41075105	NO
323	Pubmed-323	Unraveling the Signaling Secretome of Platelet-Rich Plasma: Towards a Better Understanding of Its Therapeutic Potential in Knee Osteoarthritis	Del Amo C, Perez-Valle A, Atilano L, Andia I.	J Clin Med	Pubmed/MEDLINE	2022	10.3390/jcm11030473		35159924	NO
324	Pubmed-324	Avoiding leukocyte contamination and early platelet activation in platelet-rich plasma	Trindade-Suedam IK, Leite FR, de Morais JA, Leite ER, Marcantonio EJ, Leite AA.	J Oral Implantol	Pubmed/MEDLINE	2007	10.1563/1548-1336(2007)33[334:ALCAEP]2.0.CO;2		18240792	NO
325	Pubmed-325	Evaluation of the Effect of Injectable Platelet-rich Fibrin on Palatal Wound Healing: A Two-arm Randomized Controlled Clinical Trial	Albatal W, Qasem T, Tolibah YA.	J Contemp Dent Pract	Pubmed/MEDLINE	2023	10.5005/jp-journals-10024-3496		37469259	NO
326	Pubmed-326	The Role of Platelet-Rich Plasma in Reducing Pain, Pruritis, and Improving Wound Healing of Skin Graft Donor Site	Ali SS, Ahmad I, Khurram MF, Chaudhury G, Karad S, Tripathi S, Sharma A.	Indian J Plast Surg	Pubmed/MEDLINE	2022	10.1055/s-0042-1759502		36683882	NO
327	Pubmed-327	The impact of submucosal PRP injection on wound healing after endoscopic sinus surgery: a randomized clinical trial	Dinaki K, Grigoriadis N, Vizirianakis IS, Constantinidis J, Triaridis S, Karkos P.	Eur Arch Otorhinolaryngol	Pubmed/MEDLINE	2024	10.1007/s00405-024-08483-6		38334783	NO
328	Pubmed-328	Platelet-rich fibrin for root coverage: A plausible approach in periodontal plastic and esthetic surgery	Parihar AS, Narang S, Dwivedi S, Narang A, Soni S.	Ann Afr Med	Pubmed/MEDLINE	2021	10.4103/aam.aam_31_20		34558456	NO
329	Pubmed-329	The Potential of Red Blood Cells in Regenerative Medicine: A Paradigm Shift in Cellular Therapy	Costa FR, Purita J, Mahmood A, Martins R, Costa B, Rodrigues BL, Huber SC, Santos GS, Pires L, Azzini G, Kruel A, Lana JF.	Cells	Pubmed/MEDLINE	2025	10.3390/cells14110797		40497973	NO
330	Pubmed-330	Platelet-rich plasma (PRP) promotes fetal mesenchymal stem/stromal cell migration and wound healing process	Roubelakis MG, Trohatou O, Roubelakis A, Mili E, Kalaitzopoulos I, Papazoglou G, Pappa KI, Anagnou NP.	Stem Cell Rev Rep	Pubmed/MEDLINE	2014	10.1007/s12015-013-9494-8		24500853	NO
331	Pubmed-331	A Novel Technique for Conjunctivoplasty in a Rabbit Model: Platelet-Rich Fibrin Membrane Grafting	Can ME, Çakmak HB, Dereli Can G, Ünverdi H, Toklu Y, Hücemenoğlu S.	J Ophthalmol	Pubmed/MEDLINE	2016	10.1155/2016/1965720		27747098	NO
332	Pubmed-332	The Effectiveness of Advanced Platelet-Rich Fibrin in comparison with Leukocyte-Platelet-Rich Fibrin on Outcome after Dentoalveolar Surgery	Makki AZ, Alsulami AM, Almatrafi AS, Sindi MZ, Sembawa SN.	Int J Dent	Pubmed/MEDLINE	2021	10.1155/2021/6686857		34046064	NO
333	Pubmed-333	Effects of the multiscale porosity of decellularized platelet-rich fibrin-loaded zinc-doped magnesium phosphate scaffolds in bone regeneration	Rath P, Mandal S, Das P, Sahoo SN, Mandal S, Ghosh D, Nandi SK, Roy M.	J Mater Chem B	Pubmed/MEDLINE	2024	10.1039/d3tb02981f		38775079	NO
334	Pubmed-334	Biomedical potential of alginate wound dressings - From preclinical studies to clinical applications: A review	Mazurek Ł, Kuś M, Jurak J, Rybka M, Kuczeriszka M, Stradczuk-Mazurek M, Konop M.	Int J Biol Macromol	Pubmed/MEDLINE	2025	10.1016/j.ijbiomac.2025.142908		40203913	NO
335	Pubmed-335	Advanced 3D-Printed hydrogel dressings incorporating platelet-rich plasma for accelerated skin repair	de Almeida Barbosa C, Kremer Gamba L, Simeoni RB, Fernanda Villaça Koch M, Andre Cardoso M, Correa Cunha R, Guarita-Souza LC, Francisco JC, Fernandes BL.	Tissue Barriers	Pubmed/MEDLINE	2025	10.1080/21688370.2025.2537992		40709435	NO
336	Pubmed-336	Advancements in Regenerative Therapies for Orthopedics: A Comprehensive Review of Platelet-Rich Plasma, Mesenchymal Stem Cells, Peptide Therapies, and Biomimetic Applications	Goulian AJ, Goldstein B, Saad MA.	J Clin Med	Pubmed/MEDLINE	2025	10.3390/jcm14062061		40142869	NO
337	Pubmed-337	Increased local concentrations of growth factors from leucocyte- and platelet-rich fibrin do not translate into improved alveolar ridge preservation: An intra-individual mechanistic randomized controlled trial	Wang X, Fok MR, Pelekos G, Jin L, Tonetti MS.	J Clin Periodontol	Pubmed/MEDLINE	2022	10.1111/jcpe.13688		35734895	NO
338	Pubmed-338	The potential curative and hepatoprotective effects of platelet rich plasma on liver fibrosis in Schistosoma mansoni experimentally infected mice	Bayoumi AMA, Ismail MAM, Mahmoud SS, Soliman ASA, Mousa AMA, Yousof HSA.	J Parasit Dis	Pubmed/MEDLINE	2023	10.1007/s12639-023-01576-9		37193508	NO
339	Pubmed-339	Double-application of platelet-rich plasma on bone healing in rabbits	Özdemir B, Kurtiş B, Tüter G, Sengüven B, Tokman B, Pınar-Özdemir S, Demirel İ, Özcan G.	Med Oral Patol Oral Cir Bucal	Pubmed/MEDLINE	2012	10.4317/medoral.17336		22157673	NO
340	Pubmed-340	Use of cord blood platelet gel to enhance healing of deep surgical site dehiscences after peripheral bypass	Volpe P, Pucci G, Stilo G, Alberti A, Foti G, Surace R, Massara M.	Regen Med	Pubmed/MEDLINE	2020	10.2217/rme-2020-0034		33118483	NO
341	Pubmed-341	In Vitro Studies on the Degradability, Bioactivity, and Cell Differentiation of PRP/AZ31B Mg Alloys Composite Scaffold	Zou J, Shi Z, Xu H, Li X.	Biomed Res Int	Pubmed/MEDLINE	2017	10.1155/2017/5763173		28337451	NO
342	Pubmed-342	Efficacy and safety of platelet-rich plasma in the treatment of severe burns: A protocol for systematic review and meta analysis	Chen Z, Wu Y, Turxun N, Shen Y, Zhang X.	Medicine (Baltimore)	Pubmed/MEDLINE	2020	10.1097/MD.0000000000023001		33157943	NO
343	Pubmed-343	Platelet quantification and growth factor analysis from platelet-rich plasma: implications for wound healing	Eppley BL, Woodell JE, Higgins J.	Plast Reconstr Surg	Pubmed/MEDLINE	2004	10.1097/01.prs.0000138251.07040.51		15509939	NO
344	Pubmed-344	The Combination of Stromal Vascular Fraction Cells and Platelet-Rich Plasma Mediates the Inflammatory Process in Deep Dermal Burn Injury	Pakan AP, Josh F, Soekamto TH, Hendarto J.	Ann Burns Fire Disasters	Pubmed/MEDLINE	2023	https://pubmed.ncbi.nlm.nih.gov/38680233/		38680233	NO
345	Pubmed-345	The application of platelet-rich plasma in the treatment of deep dermal burns: A randomized, double-blind, intra-patient controlled study	Marck RE, Gardien KL, Stekelenburg CM, Vehmeijer M, Baas D, Tuinebreijer WE, Breederveld RS, Middelkoop E.	Wound Repair Regen	Pubmed/MEDLINE	2016	10.1111/wrr.12443		27169627	NO
346	Pubmed-346	The Complementary Roles of Neurological and Musculoskeletal Physical Therapy and Regenerative Medicine: A Comprehensive Review	Mureed M, Fatima A, Sattar T, Aiman Batool S, Zahid A, Usman Khan H, Fatima A, Shahid H, Nasir S, Yizdin M, Tehmahb E, Tebyaniyan H.	Medicina (Kaunas)	Pubmed/MEDLINE	2024	10.3390/medicina60071062		39064491	NO
347	Pubmed-347	Acellular Fish Skin for Deep Dermal Traumatic Wounds Management; Introducing a Novel Dressing	Biazar E, Zandi R, Haidari-Keshel S, Rezaei Tavirani M, Vafaee R, Rezaei Tavirani M, Robati RM.	Arch Acad Emerg Med	Pubmed/MEDLINE	2023	10.22037/aaem.v12i1.2103		38371445	NO
348	Pubmed-348	Quantitative single-cell motility analysis of platelet-rich plasma-treated endothelial cells in vitro	Kawase T, Tanaka T, Okuda K, Tsuchimochi M, Oda M, Hara T.	Cytoskeleton (Hoboken)	Pubmed/MEDLINE	2015	10.1002/cm.21221		25845465	NO
349	Pubmed-349	Effects of Advanced Platelet Rich Fibrin (A-PRF+), Enamel Matrix Derivative (EMD) and Open Flap Debridement on clinical and wound healing parameters in molar furcation sites: A case series from a RCT study	Pitzurra L, Vasdravellis D, Rosema NAM, Bizzarro S, Loos BG.	Front Dent Med	Pubmed/MEDLINE	2023	10.3389/fdmed.2023.1223217		39935550	NO
350	Pubmed-350	Root Coverage with Platelet-Rich Fibrin in Miller's Class I, III, and IV Gingival Retractions	Gutiérrez DA, Hinojosa JP, Pava JP, Dorado AIR.	Contemp Clin Dent	Pubmed/MEDLINE	2019	10.4103/ccd.ccd_274_18		32308305	NO
351	Pubmed-351	Postinjury Exercise and Platelet-Rich Plasma Therapies Improve Skeletal Muscle Healing in Rats But Are Not Synergistic When Combined	Contreras-Muñoz P, Torrella JR, Serres X, Rizo-Roca D, De la Varga M, Viscor G, Martínez-Ibáñez V, Peiró JL, Järvinen TAH, Rodas G, Marotta M.	Am J Sports Med	Pubmed/MEDLINE	2017	10.1177/0363546517702864		28453295	NO
352	Pubmed-352	Evaluation of low-level laser therapy and platelet-rich fibrin on donor site healing after vascularized interpositional periosteal connective tissue flap: a randomized clinical study	Mukhtar S, Bains VK, Chandra C, Srivastava R.	Lasers Med Sci	Pubmed/MEDLINE	2023	10.1007/s10103-023-03725-1		36752882	NO
353	Pubmed-353	The use of autologous PRP gel as an aid in the management of acute trauma wounds	Kazakos K, Lyras DN, Verettas D, Tilkeridis K, Tryfonidis M.	Injury	Pubmed/MEDLINE	2009	10.1016/j.injury.2008.05.002		18703188	NO
354	Pubmed-354	Bone Morphogenetic Protein 7 Expression in Alveolar Bone Addition With Autologous Blood, Lyophilized Bone and Atelocollagen	Alexandru BC, Popa M, Oana L, Bondor CI, Georgiu C, LazĂr CS, Șovrea AS, Constantin AM, Dogaru G.	In Vivo	Pubmed/MEDLINE	2021	10.21873/invivo.12327		33622879	NO
355	Pubmed-355	The influence of platelet-rich plasma on angiogenesis during the early phase of tendon healing	Lyras DN, Kazakos K, Verettas D, Polychronidis A, Tryfonidis M, Botaitis S, Agrogiannis G, Simopoulos C, Kokka A, Patsouris E.	Foot Ankle Int	Pubmed/MEDLINE	2009	10.3113/FAI.2009.1101		19912722	NO
356	Pubmed-356	Effect of platelet lysate on human cells involved in different phases of wound healing	Barsotti MC, Losi P, Briganti E, Sanguinetti E, Magera A, Al Kayal T, Feriani R, Di Stefano R, Soldani G.	PLoS One	Pubmed/MEDLINE	2013	10.1371/journal.pone.0084753		24386412	NO
357	Pubmed-357	The Benefits of Using Platelet-rich Plasma with Dermal Substitutes for Extremity Posttraumatic Skin Defects: A Short-term Outcome	Darwish YG, Gharbia M, Sobhi AM, Aborady AF.	Plast Reconstr Surg Glob Open	Pubmed/MEDLINE	2024	10.1097/GOX.0000000000005492		38288418	NO
358	Pubmed-358	Assessment of the quality of the healing process in experimentally induced skin lesions treated with autologous platelet concentrate associated or unassociated with allogeneic mesenchymal stem cells: preliminary results in a large animal model	Iacopetti I, Perazzi A, Patruno M, Contiero B, Carolo A, Martinello T, Melotti L.	Front Vet Sci	Pubmed/MEDLINE	2023	10.3389/fvets.2023.1219833		37559892	NO
359	Pubmed-359	Potential therapeutic role of microvesicles derived from mesenchymal stem cells and platelet-rich plasma in murine burn wound healing: scar regulation and antioxidant mechanism	Imam RA, Amer MM.	Folia Morphol (Warsz)	Pubmed/MEDLINE	2023	10.5603/FM.a2022.0060		35754188	NO
360	Pubmed-360	PARot--assessing platelet-rich plasma plus arthroscopic subacromial decompression in the treatment of rotator cuff tendinopathy: study protocol for a randomized controlled trial	Carr A, Cooper C, Murphy R, Watkins B, Wheway K, Rombach I, Beard D.	Trials	Pubmed/MEDLINE	2013	10.1186/1745-6215-14-167		23758981	NO
361	Pubmed-361	Direct implantation versus platelet-rich fibrin-embedded adipose-derived mesenchymal stem cells in treating rat acute myocardial infarction	Sun CK, Zhen YY, Leu S, Tsai TH, Chang LT, Sheu JJ, Chen YL, Chua S, Chai HT, Lu HI, Chang HW, Lee FY, Yip HK.	Int J Cardiol	Pubmed/MEDLINE	2014	10.1016/j.ijcard.2014.03.015		24685001	NO
362	Pubmed-362	Leucocyte- and platelet-rich fibrin regulates expression of genes related to early wound healing in human gingival fibroblasts	Bi J, Intriago MFB, Koivisto L, Jiang G, Häkkinen L, Larjava H.	J Clin Periodontol	Pubmed/MEDLINE	2020	10.1111/jcpe.13293		32304115	NO
363	Pubmed-363	Platelet-rich plasma and bone healing: a histologic study in titanium bone chambers	Akça K, Cehreli M, Demiralp B, Güzel E, Dağdeviren A.	Int J Periodontics Restorative Dent	Pubmed/MEDLINE	2007	https://pubmed.ncbi.nlm.nih.gov/17726995/		17726995	NO
364	Pubmed-364	Platelet-Rich Fibrin in MRONJ Management: A Prospective Comparative Study on Its Effectiveness in Prevention and Treatment	Maracineanu R, Tudor A, Hum I, Urtila F, Streian F, Talpos-Niculescu S, Motoc M.	Medicina (Kaunas)	Pubmed/MEDLINE	2025	10.3390/medicina61040625		40282916	NO
365	Pubmed-365	In vitro and in vivo biocompatibility of decellularized cellulose scaffolds functionalized with chitosan and platelet rich plasma for tissue engineering applications	Mahendiran B, Muthusamy S, Sampath S, Jaisankar SN, Selvakumar R, Krishnakumar GS.	Int J Biol Macromol	Pubmed/MEDLINE	2022	10.1016/j.ijbiomac.2022.07.052		35841966	NO
366	Pubmed-366	Comparative evaluation of implant stability with and without autologous platelet-rich fibrin prior to prosthetic loading - A split-mouth randomized clinical trial	Kapoor A, Ali AR, Saini N, Gautam K, Goyal A, Prakash V.	J Indian Soc Periodontol	Pubmed/MEDLINE	2022	10.4103/jisp.jisp_74_21		35321306	NO
367	Pubmed-367	Not All Platelets Are Created Equal: A Review on Platelet Aging and Functional Quality in Regenerative Medicine	Costa FR, Purita J, Martins R, Costa B, de Oliveira LV, Huber SC, Santos GS, Pires L, Azzini G, Kruel A, Lana JF.	Cells	Pubmed/MEDLINE	2025	10.3390/cells14151206		40801638	NO
368	Pubmed-368	Pre-Clinical Study: Immunohistochemical evaluation of matrix metalloproteinase-13 on rabbit ( Oryctolagus cuniculus) socket healing after application of platelet-rich fibrin with and without hydroxyapatite	Damayanti MM, Rachmawati M.	F1000Res	Pubmed/MEDLINE	2022	10.12688/f1000research.74094.2		36101858	NO
369	Pubmed-369	Platelet-rich-fibrin: A novel root coverage approach	Anilkumar K, Geetha A, Umasudhakar, Ramakrishnan T, Vijayalakshmi R, Pameela E.	J Indian Soc Periodontol	Pubmed/MEDLINE	2009	10.4103/0972-124X.51897		20376243	NO
370	Pubmed-370	Short Term Results of Fibrin Gel Obtained from Cord Blood Units: A Preliminary in Vitro Study	Mallis P, Gontika I, Dimou Z, Panagouli E, Zoidakis J, Makridakis M, Vlahou A, Georgiou E, Gkioka V, Stavropoulos-Giokas C, Michalopoulos E.	Bioengineering (Basel)	Pubmed/MEDLINE	2019	10.3390/bioengineering6030066		31382445	NO
371	Pubmed-371	Investigating the Biological Efficacy of Albumin-Enriched Platelet-Rich Fibrin (Alb-PRF): A Study on Cytokine Dynamics and Osteoblast Behavior	Lourenço ES, Rocha NRS, de Lima Barbosa R, Mello-Machado RC, de Souza Lima VH, Leite PEC, Pereira MR, Casado PL, Kawase T, Mourão CF, Alves GG.	Int J Mol Sci	Pubmed/MEDLINE	2024	10.3390/ijms252111531		39519084	NO
372	Pubmed-372	Controlled Delivery of Stem Cell-Derived Trophic Factors Accelerates Kidney Repair After Renal Ischemia-Reperfusion Injury in Rats	Yim HE, Kim DS, Chung HC, Shing B, Moon KH, George SK, Kim MW, Atala Z, Kim JH, Ko IK, Yoo JJ.	Stem Cells Transl Med	Pubmed/MEDLINE	2019	10.1002/sctm.18-0222		31144785	NO
373	Pubmed-373	The Effects of Platelet-Rich Plasma and Activated Collagen on Wound Healing in Primary Total Joint Arthroplasty	Evans DC, Evans BG.	Orthopedics	Pubmed/MEDLINE	2018	10.3928/01477447-20180213-05		29451945	NO
374	Pubmed-374	Evaluation of the effects of platelet-rich fibrin, concentrated growth factors, and autologous fibrin glue application on wound healing following gingivectomy and gingivoplasty operations: a randomized controlled clinical trial	Bozkurt E, Uslu MÖ.	Quintessence Int	Pubmed/MEDLINE	2022	10.3290/j.qi.b2449819		34927405	NO
375	Pubmed-375	Extracorporeal Shock Wave Therapy Combined with Platelet-Rich Plasma during Preventive and Therapeutic Stages of Intrauterine Adhesion in a Rat Model	Cheng YH, Tsai NC, Chen YJ, Weng PL, Chang YC, Cheng JH, Ko JY, Kang HY, Lan KC.	Biomedicines	Pubmed/MEDLINE	2022	10.3390/biomedicines10020476		35203684	NO
376	Pubmed-376	Applications of Adipose Tissue Micrografts (ATM) and Dermis Micrografts (DMG) in Wound Healing: A Scoping Review of Clinical Studies	Zapsalis K, Ioannidis O, Anestiadou E, Pantelidou M, Siozos K, Xylas C, Gemousakakis G, Cheva A, Bekiari C, Loukousia A, Symeonidis S, Bitsianis S, Pramateftakis MG, Kotidis E, Mantzoros I, Angelopoulos S.	Bioengineering (Basel)	Pubmed/MEDLINE	2025	10.3390/bioengineering12090948		41007193	NO
377	Pubmed-377	Study protocol for a randomised placebo controlled trial of platelet-rich plasma injection to prevent post-traumatic knee osteoarthritis after anterior cruciate ligament reconstruction	Momoi Y, Saita Y, Nagao M, Kobayashi Y, Nakajima R, Uchino S, Wakayama T, Nishio H, Fukusato S, Wakana S, Tomura J, Kobayashi K, Yoshida K, Kaneko H, Kubota M, Ishijima M.	BMJ Open	Pubmed/MEDLINE	2022	10.1136/bmjopen-2022-061484		36414304	NO
378	Pubmed-378	The Effect of Platelet Fibrin Plasma (PFP) on Postoperative Refractory Wounds: Physiologically Concentrated Platelet Plasma in Wound Repair	Fan L, Zhang Y, Yin X, Chen S, Wu P, Huyan T, Wang Z, Ma Q, Zhang H, Wang W, Gu C, Tie L, Zhang L.	Tissue Eng Regen Med	Pubmed/MEDLINE	2024	10.1007/s13770-024-00665-x		39400879	NO
379	Pubmed-379	Resection and Regeneration - A Novel Approach in Treating a Perio-endo Lesion	Varughese V, Mahendra J, Thomas AR, Ambalavanan N.	J Clin Diagn Res	Pubmed/MEDLINE	2015	10.7860/JCDR/2015/11096.5643		25954710	NO
380	Pubmed-380	Ulnar nerve dysfunction at the elbow after platelet-rich plasma treatment for partial ulnar collateral ligament injuries	Thompson RG, Bradley K, Lourie GM.	JSES Rev Rep Tech	Pubmed/MEDLINE	2020	10.1016/j.xrrt.2020.11.006		37588639	NO
381	Pubmed-381	Biological Augmentation of Meniscal Repair: A Review with Insights into Injectable Hydrogel Delivery	Tuszynska M, Skopinska-Wisniewska J, Bajek A.	Gels	Pubmed/MEDLINE	2025	10.3390/gels11100786		41149391	NO
382	Pubmed-382	Antimicrobial Mechanisms of Leucocyte- and Platelet Rich Fibrin Exudate Against Planktonic Porphyromonas gingivalis and Within Multi-Species Biofilm: A Pilot Study	Rodríguez Sánchez F, Verspecht T, Castro AB, Pauwels M, Andrés CR, Quirynen M, Teughels W.	Front Cell Infect Microbiol	Pubmed/MEDLINE	2021	10.3389/fcimb.2021.722499		34722331	NO
383	Pubmed-383	Bioactivity of dressings based on platelet-rich plasma and Platelet-rich fibrin for tissue regeneration in animal model	Sá-Oliveira JA, Vieira Geraldo M, Marques M, Luiz RM, Krasinski Cestari F, Nascimento Lima I, De Souza TC, Zarpelon-Schutz AC, Teixeira KN.	World J Biol Chem	Pubmed/MEDLINE	2025	10.4331/wjbc.v16.i1.98515		40070854	NO
384	Pubmed-384	Comparative study on the efficacy of PRP gel and UC-MSCs gel as adjuvant therapies in the treatment of DFU wounds	Jin Y, Meng M, Zhang Y, Mo L, Gao H, Liu Y, Wu J, Yang P, Zhang Z, Jia F, Zhao Y, Huang Y.	Skin Res Technol	Pubmed/MEDLINE	2024	10.1111/srt.13549		38174781	NO
385	Pubmed-385	Efficacy of leukocyte- and platelet-rich fibrin in the treatment and prevention of medication-related osteonecrosis of the jaw: a prospective study	Medeiros-Monzón A, Blanco-Carrión A, Gándara-Vila P, Camolesi GC, Pérez-Jardón A, Lorenzo-Pouso AI, Pérez-Sayáns M.	Med Oral Patol Oral Cir Bucal	Pubmed/MEDLINE	2025	10.4317/medoral.27249		40421990	NO
386	Pubmed-386	Growth factor and proteinase profile of Vivostat® platelet-rich fibrin linked to tissue repair	Agren MS, Rasmussen K, Pakkenberg B, Jørgensen B.	Vox Sang	Pubmed/MEDLINE	2014	10.1111/vox.12120		24320875	NO
387	Pubmed-387	The effects of platelet-rich plasma derived from human umbilical cord blood on the osteogenic differentiation of human dental stem cells	Lee JY, Nam H, Park YJ, Lee SJ, Chung CP, Han SB, Lee G.	In Vitro Cell Dev Biol Anim	Pubmed/MEDLINE	2011	10.1007/s11626-010-9364-5		21082281	NO
388	Pubmed-388	Biological characterization of an injectable platelet-rich fibrin mixture consisting of autologous albumin gel and liquid platelet-rich fibrin (Alb-PRF)	Fujioka-Kobayashi M, Schaller B, Mourão CFAB, Zhang Y, Sculean A, Miron RJ.	Platelets	Pubmed/MEDLINE	2021	10.1080/09537104.2020.1717455		31959025	NO
389	Pubmed-389	Protocol for a systematic review of the efficacy of fat grafting and platelet-rich plasma for wound healing	Smith OJ, Kanapathy M, Khajuria A, Prokopenko M, Hachach-Haram N, Mann H, Mosahebi A.	Syst Rev	Pubmed/MEDLINE	2017	10.1186/s13643-017-0505-8		28587666	NO
390	Pubmed-390	Hyperdiluting Calcium Hydroxylapatite With Platelet-Rich Plasma and Hyaluronidase for Improving Neck Laxity and Wrinkle Severity	Khalifian S, McCarthy AD, Yoelin SG.	Cureus	Pubmed/MEDLINE	2024	10.7759/cureus.63969		39105002	NO
391	Pubmed-391	Platelet-rich plasma and chronic wounds: remaining fibronectin may influence matrix remodeling and regeneration success	Moroz A, Deffune E.	Cytotherapy	Pubmed/MEDLINE	2013	10.1016/j.jcyt.2013.05.019		23993645	NO
392	Pubmed-392	Platelet rich fibrin as a bioactive matrix with proosteogenic and proangiogenic properties on human healthy primary cells in vitro	Dohle E, Schmeinck L, Parkhoo K, Sader R, Ghanaati S.	Platelets	Pubmed/MEDLINE	2024	10.1080/09537104.2024.2316744		38390838	NO
393	Pubmed-393	Preparation of platelet-rich plasma as a tissue adhesive for experimental transplantation in rabbits	Luengo Gimeno F, Gatto S, Ferro J, Croxatto JO, Gallo JE.	Thromb J	Pubmed/MEDLINE	2006	10.1186/1477-9560-4-18		17005053	NO
394	Pubmed-394	Platelet-rich plasma, bilayered acellular matrix grafting and negative pressure wound therapy in diabetic foot infection	Deng W, Boey J, Chen B, Byun S, Lew E, Liang Z, Armstrong DG.	J Wound Care	Pubmed/MEDLINE	2016	10.12968/jowc.2016.25.7.393		27410393	NO
395	Pubmed-395	Effect of Oral Losartan on Orthobiologics: Implications for Platelet-Rich Plasma and Bone Marrow Concentrate-A Rabbit Study	Nakama GY, Gonzalez S, Matre P, Mu X, Whitney KE, Utsunomiya H, Arner JW, Philippon MJ, Ravuri S, Huard J.	Int J Mol Sci	Pubmed/MEDLINE	2020	10.3390/ijms21197374		33036225	NO
396	Pubmed-396	A composite hydrogel with co-delivery of antimicrobial peptides and platelet-rich plasma to enhance healing of infected wounds in diabetes	Wei S, Xu P, Yao Z, Cui X, Lei X, Li L, Dong Y, Zhu W, Guo R, Cheng B.	Acta Biomater	Pubmed/MEDLINE	2021	10.1016/j.actbio.2021.01.046		33524559	NO
397	Pubmed-397	The effect of platelet-rich fibrin (PRF) on wound healing, adhesion, and hemostasis after endoscopic sinus surgery in patients with nasal polyposis	Sari H, Karaketir S, Kumral TL, Akgun MF, Gurpinar B, Hanci D, Berkiten G, Uyar Y.	Am J Otolaryngol	Pubmed/MEDLINE	2021	10.1016/j.amjoto.2021.103010		33862565	NO
398	Pubmed-398	Canine-Origin Platelet-Rich Fibrin as an Effective Biomaterial for Wound Healing in Domestic Cats: A Preliminary Study	Soares CS, Dias IR, Pires MA, Carvalho PP.	Vet Sci	Pubmed/MEDLINE	2021	10.3390/vetsci8100213		34679043	NO
399	Pubmed-399	The use of autologous platelet gel in toenail surgery: a within-patient clinical trial	Córdoba-Fernández A, Rayo-Rosado R, Juárez-Jiménez JM.	J Foot Ankle Surg	Pubmed/MEDLINE	2010	10.1053/j.jfas.2010.04.019		20605484	NO
400	Pubmed-400	Adipose tissue as a source of growth factors to promote wound healing: a human study of skin graft donor sites	López JF, Mikkola A, Sarkanen JR, Kaartinen IS, Kuokkanen HO, Ylikomi T.	J Wound Care	Pubmed/MEDLINE	2022	10.12968/jowc.2022.31.4.282		35404698	NO
401	Pubmed-401	Topical Application of SVF/PRF in Thermal Injuries-A Retrospective Analysis	Naef L, Vasella M, Watson J, Reid G, Breckwoldt T, Waldner M, Hofmann L, Pais MA, Buehler P, Plock JA, Kim BS.	J Clin Med	Pubmed/MEDLINE	2025	10.3390/jcm14134710		40649083	NO
402	Pubmed-402	Early intervention in scar management and cutaneous burns with autologous platelet-rich plasma	Ruiz A, Cuestas D, Garcıa P, Quintero J, Forero Y, Galvis I, Velasquez O.	J Cosmet Dermatol	Pubmed/MEDLINE	2018	10.1111/jocd.12554		29682893	NO
403	Pubmed-403	Leukocyte-dependent effects of platelet-rich plasma on cartilage loss and thermal hyperalgesia in a mouse model of post-traumatic osteoarthritis	Jayaram P, Liu C, Dawson B, Ketkar S, Patel SJ, Lee BH, Grol MW.	Osteoarthritis Cartilage	Pubmed/MEDLINE	2020	10.1016/j.joca.2020.06.004		32629163	NO
404	Pubmed-404	The effects of platelet gel-released supernatant on human fibroblasts	Giusti I, Rughetti A, D'Ascenzo S, Di Stefano G, Nanni MR, Millimaggi D, Dell'orso L, Dolo V.	Wound Repair Regen	Pubmed/MEDLINE	2013	10.1111/wrr.12025		23438188	NO
405	Pubmed-405	The Application of Umbilical Cord Blood-derived Platelet Gel for Skin Ulcers Associated With Chronic Graft-Versus-Host Disease in Pediatrics: A Randomized Trial	Mohseni R, Mahdavi Sharif P, Khosravi A, Taheri AR, Behfar M, Zarrabi M, Jafari L, Jafari F, Nikfetrat Z, Naji P, Hamidieh AA.	Transplant Cell Ther	Pubmed/MEDLINE	2024	10.1016/j.jtct.2024.04.013		38663767	NO
406	Pubmed-406	Extracellular Vesicles in Regenerative Processes Associated with Muscle Injury Recovery of Professional Athletes Undergoing Sub Maximal Strength Rehabilitation	Catitti G, Cufaro MC, De Bellis D, Cicalini I, Vespa S, Tonelli F, Miscia G, Secondi L, Simeone P, De Laurenzi V, Pieragostino D, Del Boccio P, Lanuti P.	Int J Mol Sci	Pubmed/MEDLINE	2022	10.3390/ijms232314913		36499243	NO
407	Pubmed-407	Maximizing the Longevity and Volume Retention of Fat Grafts: Advances in Clinical Practice	Acharya P, Mohammed C, Desai A, Rojas Gomez MC, Sunil G, Duran S PX, Kocaekiz S, Thottakurichi AA, Munoz IJG, Chavez-Alvarez LA, Binny V, Rai M.	Cureus	Pubmed/MEDLINE	2025	10.7759/cureus.88493		40851734	NO
408	Pubmed-408	Using extracellular calcium concentration and electric pulse conditions to tune platelet-rich plasma growth factor release and clotting	Garner AL, Frelinger AL 3rd, Gerrits AJ, Gremmel T, Forde EE, Carmichael SL, Michelson AD, Neculaes VB.	Med Hypotheses	Pubmed/MEDLINE	2019	10.1016/j.mehy.2019.02.036		30902134	NO
409	Pubmed-409	An ideal preparation for dermal regeneration: skin renewal growth factors, the growth factor composites from porcine platelets	Wang KH, Wu YP, Lo WC.	Rejuvenation Res	Pubmed/MEDLINE	2012	10.1089/rej.2012.1345		22950429	NO
410	Pubmed-410	Activation of cell adhesion and migration is an early event of platelet-rich plasma (PRP)-dependent stimulation of human adipose-derived stem/stromal cells	Fukui M, Lai F, Hihara M, Mitsui T, Matsuoka Y, Sun Z, Kunieda S, Taketani S, Odaka T, Okuma K, Kakudo N.	Hum Cell	Pubmed/MEDLINE	2024	10.1007/s13577-023-00989-1		37787969	NO
411	Pubmed-411	Therapeutic Effects of the Addition of Platelet-Rich Plasma to Bioimplants and Early Rehabilitation Exercise on Articular Cartilage Repair	Chang NJ, Erdenekhuyag Y, Chou PH, Chu CJ, Lin CC, Shie MY.	Am J Sports Med	Pubmed/MEDLINE	2018	10.1177/0363546518780955		29927631	NO
412	Pubmed-412	Co-administration of platelet-rich plasma and small intestinal submucosa is more beneficial than their individual use in promoting acute skin wound healing	Lei X, Cheng L, Yang Y, Pang M, Dong Y, Zhu X, Chen C, Yao Z, Wu G, Cheng B, Forouzanfar T.	Burns Trauma	Pubmed/MEDLINE	2021	10.1093/burnst/tkab033		35464804	NO
413	Pubmed-413	Stem Cells and Their Derivatives: Unlocking the Promising Potential of Minimally Manipulated Cells for In Situ Tissue Engineering	Klabukov I, Baranovskii D.	Cell Transplant	Pubmed/MEDLINE	2024	10.1177/09636897231221846		38235753	NO
414	Pubmed-414	Assessment of Growth Factors with Three Different Platelet Preparations, Namely Platelet-Rich Fibrin, Platelet-Rich Plasma, and Lyophilized Platelet: An In vitro Study	Hariprasad R, Suganya TL, John SS, Raj PR, Kuriakose F, Anoop VN.	J Pharm Bioallied Sci	Pubmed/MEDLINE	2021	10.4103/jpbs.jpbs_358_21		35018057	NO
415	Pubmed-415	Histopathologic Evaluation of the Effects of Intraurethral Platelet Rich Plasma in Urethral Trauma Experimentally Induced in Rat Model	Aydın A, Sönmez MG, Oltulu P, Kocabaş R, Öztürk Sönmez L, Özcan S, Boğa MS, Balasar M.	Urology	Pubmed/MEDLINE	2020	10.1016/j.urology.2020.03.025		32302623	NO
416	Pubmed-416	The application of platelet-rich plasma during laparotomy in patients with gynaecological malignancies improves wound healing and reduces postoperative pain feeling - a single-blind placebo controlled intervention study (preliminary report)	Barwijuk M, Pankiewicz K, Gałaś A, Nowakowski F, Sachadel K, Jakimiuk AJ, Issat T.	Contemp Oncol (Pozn)	Pubmed/MEDLINE	2024	10.5114/wo.2024.144105		39512535	NO
417	Pubmed-417	New therapeutic platforms for the treatment of epithelial and cutaneous lesions	Caramella CM, Sandri G, Rossi S, Mori M, Cristina Bonferoni M, Ferrari F, Del Fante C, Perotti C.	Curr Drug Deliv	Pubmed/MEDLINE	2013	10.2174/1567201811310010005		22998040	NO
418	Pubmed-418	Comparison of experimentally-induced wounds in rabbits treated with different sources of platelet-rich plasma	Barrionuevo DV, Laposy CB, Abegão KG, Nogueira RM, Nai GA, Bracale BN, Delfim IG.	Lab Anim	Pubmed/MEDLINE	2015	10.1177/0023677214567747		25586936	NO
419	Pubmed-419	Clinical evaluation of the effect of platelet rich plasma on the coronally advanced flap root coverage procedure	Biradar SM, Satyanarayan A, Kulkarni AJ, Patti B, Mysore SK, Patil A.	Dent Res J (Isfahan)	Pubmed/MEDLINE	2015	10.4103/1735-3327.166226		26604962	NO
420	Pubmed-420	Salvaging the second molar with platelet-rich fibrin and photobiomodulation (970 nm diode laser) following third molar extraction	Deepthi M, Gowda TM, Shah R, Kumar ABT, Priya S.	J Indian Soc Periodontol	Pubmed/MEDLINE	2024	10.4103/jisp.jisp_28_23		38988962	NO
421	Pubmed-421	Comparison of double antibiotic chitosan hydrogel scaffold with platelet-rich fibrin in regeneration in immature necrotic permanent teeth - Randomized controlled trial	Mittal N, Baranwal HC, Aggarwal H, Kharat S, Samad S, Ayubi A.	J Conserv Dent Endod	Pubmed/MEDLINE	2024	10.4103/JCDE.JCDE_609_24		39959016	NO
422	Pubmed-422	Immediate implant and socket preservation using sticky bone and leukocyte-platelet-rich fibrin in the anterior maxilla: A 3-year case report	Cirmeni M, Fedele O, Giammarinaro E, Marconcini S, Covani U, Caso G.	Clin Adv Periodontics	Pubmed/MEDLINE	2023	10.1002/cap.10202		35581730	NO
423	Pubmed-423	Platelet-rich plasma, especially when combined with a TGF-β inhibitor promotes proliferation, viability and myogenic differentiation of myoblasts in vitro	Kelc R, Trapecar M, Gradisnik L, Rupnik MS, Vogrin M.	PLoS One	Pubmed/MEDLINE	2015	10.1371/journal.pone.0117302		25679956	NO
424	Pubmed-424	A mini-pig model for evaluating the efficacy of autologous platelet patches on induced acute full thickness wound healing	Tsai HC, Chang GR, Fan HC, Ou-Yang H, Huang LC, Wu SC, Chen CM.	BMC Vet Res	Pubmed/MEDLINE	2019	10.1186/s12917-019-1932-7		31174527	NO
425	Pubmed-425	A novel hypothesis: the application of platelet-rich plasma can promote the clinical healing of white-white meniscal tears	Wei LC, Gao SG, Xu M, Jiang W, Tian J, Lei GH.	Med Sci Monit	Pubmed/MEDLINE	2012	10.12659/msm.883254		22847210	NO
426	Pubmed-426	Platelet-rich plasma and/or sildenafil topical applications accelerate and better repair wound healing in rats through regulation of proinflammatory cytokines and collagen/TGF-β1 pathway	Gad SB, Hafez MH, El-Sayed YS.	Environ Sci Pollut Res Int	Pubmed/MEDLINE	2020	10.1007/s11356-020-10042-5		32671702	NO
427	Pubmed-427	Addition of platelet concentrate to dermo-epidermal skin graft in deep burn trauma reduces scarring and need for revision surgeries	Prochazka V, Klosova H, Stetinsky J, Gumulec J, Vitkova K, Salounova D, Dvorackova J, Bielnikova H, Klement P, Levakova V, Ocelka T, Pavliska L, Kovanic P, Klement GL.	Biomed Pap Med Fac Univ Palacky Olomouc Czech Repub	Pubmed/MEDLINE	2014	10.5507/bp.2013.070		24108222	NO
428	Pubmed-428	Parylene-Based Porous Scaffold with Functionalized Encapsulation of Platelet-Rich Plasma and Living Stem Cells for Tissue Engineering Applications	Wu CY, Guo CL, Yang YC, Huang CW, Zeng JY, Guan ZY, Chiang YC, Wang PY, Chen HY.	ACS Appl Bio Mater	Pubmed/MEDLINE	2020	10.1021/acsabm.0c00995		35019377	NO
429	Pubmed-429	Pulsed Radiofrequency-Enhanced Dual Sympathetic Block for the Treatment of Post-Traumatic Stress Disorder	Block T, Kuo J, Green M.	Cureus	Pubmed/MEDLINE	2023	10.7759/cureus.41309		37539404	NO
430	Pubmed-430	De novo bone formation using bovine collagen and platelet-rich plasma	Schlegel KA, Donath K, Rupprecht S, Falk S, Zimmermann R, Felszeghy E, Wiltfang J.	Biomaterials	Pubmed/MEDLINE	2004	10.1016/j.biomaterials.2003.12.043		15130723	NO
431	Pubmed-431	Integrated proteomics highlights functional activation induced by advanced-platelet rich fibrin plus (A-PRF +) in primary equine fibroblasts	Miranda MR, Montano C, Golino V, de Chiara M, Del Prete C, Pepe G, De Biase D, Ciaglia T, Bertamino A, Campiglia P, Sommella E, Vestuto V, Pasolini MP.	Sci Rep	Pubmed/MEDLINE	2025	10.1038/s41598-025-01820-7		40410219	NO
432	Pubmed-432	Effect of platelet-rich plasma on the healing of cutaneous defects exposed to acute to chronic wounds: a clinico-histopathologic study in rabbits	Ostvar O, Shadvar S, Yahaghi E, Azma K, Fayyaz AF, Ahmadi K, Nowrouzian I.	Diagn Pathol	Pubmed/MEDLINE	2015	10.1186/s13000-015-0327-8		26134399	NO
433	Pubmed-433	Assessment of the efficacy and safety of single platelet-rich plasma injection on different types and grades of facial wrinkles	Elnehrawy NY, Ibrahim ZA, Eltoukhy AM, Nagy HM.	J Cosmet Dermatol	Pubmed/MEDLINE	2017	10.1111/jocd.12258		27474688	NO
434	Pubmed-434	Platelet Rich Plasma-A Healing Aid and Perfect Enhancement Factor: Review and Case Report	Somani R, Zaidi I, Jaidka S.	Int J Clin Pediatr Dent	Pubmed/MEDLINE	2011	10.5005/jp-journals-10005-1085		27616863	NO
435	Pubmed-435	Effects of leukocyte- and platelet-rich fibrin alone and combined with hyaluronic acid on early soft tissue healing after surgical extraction of impacted mandibular third molars: A prospective clinical study	Afat IM, Akdoğan ET, Gönül O.	J Craniomaxillofac Surg	Pubmed/MEDLINE	2019	10.1016/j.jcms.2018.11.023		30579747	NO
436	Pubmed-436	Infiltration of plasma rich in growth factors enhances in vivo angiogenesis and improves reperfusion and tissue remodeling after severe hind limb ischemia	Anitua E, Pelacho B, Prado R, Aguirre JJ, Sánchez M, Padilla S, Aranguren XL, Abizanda G, Collantes M, Hernandez M, Perez-Ruiz A, Peñuelas I, Orive G, Prosper F.	J Control Release	Pubmed/MEDLINE	2015	10.1016/j.jconrel.2015.01.029		25626084	NO
437	Pubmed-437	Comparative evaluation of platelet count and antimicrobial efficacy of injectable platelet-rich fibrin with other platelet concentrates: An in vitro study	Karde PA, Sethi KS, Mahale SA, Khedkar SU, Patil AG, Joshi CP.	J Indian Soc Periodontol	Pubmed/MEDLINE	2017	10.4103/jisp.jisp_201_17		29398852	NO
438	Pubmed-438	Management and effect of platelet-rich plasma on wound healing: small reality of Oglio Po Hospital	Follo F, Dejana DO, Belletti M, Bongiovanni N, Scarpa G, Pezzali P, Borsi S, Sanfilippo L, Lusetti N, Zaini L, Loritto P, Pogliacomi F, Pedrazzini A.	Acta Biomed	Pubmed/MEDLINE	2017	10.23750/abm.v88i5-S.6895		29189707	NO
439	Pubmed-439	New Frontiers or the Treatment of Interstitial Cystitis/Bladder Pain Syndrome - Focused on Stem Cells, Platelet-Rich Plasma, and Low-Energy Shock Wave	Lin CC, Huang YC, Lee WC, Chuang YC.	Int Neurourol J	Pubmed/MEDLINE	2020	10.5213/inj.2040104.052		33017892	NO
440	Pubmed-440	Allogeneic platelet-rich plasma (PRP) is superior to platelets or plasma alone in stimulating fibroblast proliferation and migration, angiogenesis, and chemotaxis as relevant processes for wound healing	van der Bijl I, Vlig M, Middelkoop E, de Korte D.	Transfusion	Pubmed/MEDLINE	2019	10.1111/trf.15535		31568583	NO
441	Pubmed-441	Bioactive materials for post-operative healing and pain relief following palatal epithelialized graft harvesting: A meta-analysis of randomized clinical trials	Li CS, Lee WC, Fu MW, Ying-Shan Su S, Tzeng IS, Fu E.	J Dent Sci	Pubmed/MEDLINE	2025	10.1016/j.jds.2024.11.013		40224047	NO
442	Pubmed-442	Plantar Fasciitis Pathophysiology and the Potential Role of Mesenchymal Stem Cell-Derived Extracellular Vesicles as Therapy	Liebmann K, Kimbrough DW, Best TM, Kouroupis D, Rodriguez Materon S.	Biomedicines	Pubmed/MEDLINE	2025	10.3390/biomedicines13071528		40722604	NO
443	Pubmed-443	First data on in vitro fertilization and blastocyst formation after intraovarian injection of calcium gluconate-activated autologous platelet rich plasma	Sills ES, Rickers NS, Li X, Palermo GD.	Gynecol Endocrinol	Pubmed/MEDLINE	2018	10.1080/09513590.2018.1445219		29486615	NO
444	Pubmed-444	Regeneration of dental pulp tissue in immature teeth with apical periodontitis using platelet-rich plasma and dental pulp cells	Zhu W, Zhu X, Huang GT, Cheung GS, Dissanayaka WL, Zhang C.	Int Endod J	Pubmed/MEDLINE	2013	10.1111/iej.12087		23488707	NO
445	Pubmed-445	Effect of locally injected autologous platelet-rich plasma on second intention wound healing of acute full-thickness skin defects in dogs	Karayannopoulou M, Psalla D, Kazakos G, Loukopoulos P, Giannakas N, Savvas I, Kritsepi-Konstantinou M, Chantes A, Papazoglou LG.	Vet Comp Orthop Traumatol	Pubmed/MEDLINE	2015	10.3415/VCOT-14-06-0088		25804324	NO
446	Pubmed-446	Rapidly in situ forming platelet-rich plasma gel enhances angiogenic responses and augments early wound healing after open abdomen	Zhou B, Ren J, Ding C, Wu Y, Hu D, Gu G, Li J.	Gastroenterol Res Pract	Pubmed/MEDLINE	2013	10.1155/2013/926764		24382956	NO
447	Pubmed-447	Chronic wounds treated with a physiologically relevant concentration of platelet-rich plasma gel: a prospective case series	Frykberg RG, Driver VR, Carman D, Lucero B, Borris-Hale C, Fylling CP, Rappl LM, Clausen PA.	Ostomy Wound Manage	Pubmed/MEDLINE	2010	https://pubmed.ncbi.nlm.nih.gov/20567053/		20567053	NO
448	Pubmed-448	Local injection of platelet-rich plasma offers a new therapeutic option for the treatment of esophagotracheal fistula: a case report	Han J, Yue L, Jia W, Li J, Liu Y, Zhu X.	J Int Med Res	Pubmed/MEDLINE	2024	10.1177/03000605231220874		38179697	NO
449	Pubmed-449	Adipose tissue extract shows potential for wound healing: in vitro proliferation and migration of cell types contributing to wound healing in the presence of adipose tissue preparation and platelet rich plasma	López JF, Sarkanen JR, Huttala O, Kaartinen IS, Kuokkanen HO, Ylikomi T.	Cytotechnology	Pubmed/MEDLINE	2018	10.1007/s10616-018-0211-y		29511946	NO
450	Pubmed-450	Modification of collagen-based sponges can induce an upshift of the early inflammatory response and a chronic inflammatory reaction led by M1 macrophages: an in vivo study	Herrera-Vizcaíno C, Al-Maawi S, Sader R, Kirkpatrick CJ, Choukroun J, Ghanaati S.	Clin Oral Investig	Pubmed/MEDLINE	2020	10.1007/s00784-020-03219-2		32065310	NO
451	Pubmed-451	Platelet lysate promotes the expansion of T regulatory cells that favours in vitro wound healing by increasing keratinocyte migration and fibroblast production of extracellular matrix components	Scopelliti F, Cattani C, Dimartino V, Scarponi C, Madonna S, Albanesi C, Costanzo G, Mirisola C, Cavani A.	Eur J Dermatol	Pubmed/MEDLINE	2020	10.1684/ejd.2020.3711		32250253	NO
452	Pubmed-452	Platelet derived growth factor-BB levels in gingival crevicular fluid of localized intrabony defect sites treated with platelet rich fibrin membrane or collagen membrane containing recombinant human platelet derived growth factor-BB: A randomized clinical and biochemical study	Joshi AA, Padhye AM, Gupta HS.	J Periodontol	Pubmed/MEDLINE	2019	10.1002/JPER.18-0496		30637748	NO
453	Pubmed-453	A Bench-Top In Vitro Wound Assay to Demonstrate the Effects of Platelet-Rich Plasma and Depleted Uranium on Dermal Fibroblast Migration	Pinto BI, Tabor AJ, Stearns DM, Diller RB, Kellar RS.	Appl In Vitro Toxicol	Pubmed/MEDLINE	2016	10.1089/aivt.2016.0001		28971114	NO
454	Pubmed-454	In vitro characterization and clinical use of platelet-rich plasma-derived Endoret-Gel as an autologous treatment for atrophic scars	García C, Pino A, Jimenez N, Truchuelo M, Jaén P, Anitua E.	J Cosmet Dermatol	Pubmed/MEDLINE	2020	10.1111/jocd.13212		31709744	NO
455	Pubmed-455	Influence of the application of platelet-enriched plasma in oral mucosal wound healing	Lindeboom JA, Mathura KR, Aartman IH, Kroon FH, Milstein DM, Ince C.	Clin Oral Implants Res	Pubmed/MEDLINE	2007	10.1111/j.1600-0501.2006.01288.x		17224034	NO
456	Pubmed-456	The use of biostatic human amnion and platelet-rich plasma in topical treatment of toxic epidermal necrolysis-A case report	Klama-Baryła A, Strzelec P, Pawlik-Knapik D, Cholewa Z, Szapski M, Kitala D, Łabuś W, Kraut M, Smętek W, Kucharzewski M.	J Cosmet Dermatol	Pubmed/MEDLINE	2021	10.1111/jocd.13864		33232565	NO
457	Pubmed-457	The effect of platelet-rich plasma on healing of palatal donor site following connective tissue harvesting: a pilot study in dogs	Shayesteh YS, Eshghyar N, Moslemi N, Dehghan MM, Motahhary P, Ghobadi Z, Golestan B.	Clin Implant Dent Relat Res	Pubmed/MEDLINE	2012	10.1111/j.1708-8208.2009.00263.x		20132247	NO
458	Pubmed-458	A Comparative Evaluation of Topical Application Versus Perilesional Injection of Platelet-Rich Plasma in Diabetic Foot Ulcer	Rani DA, Khanna S, Mishra SP, Kumar S.	Int J Low Extrem Wounds	Pubmed/MEDLINE	2025	10.1177/15347346231176727		37226466	NO
459	Pubmed-459	From Adhesions to Conception: A Case Study on Platelet-Rich Plasma's Role in Gynecologic Recovery	Zhang J.	Cureus	Pubmed/MEDLINE	2025	10.7759/cureus.86968		40734857	NO
460	Pubmed-460	Plasma rich in growth factors had limited effect on early bone formation in extraction sockets: Response to "Anitua, E., Alkhraisat, M.H. & Orive, G. (2013) Letter to the Editor: Rigorous methodology is the school of coherent conclusions in science. European Journal of Oral Implantology 6: 9-11."	Farina R, Bressan E, Taut A, Cucchi A, Trombelli L.	Clin Oral Implants Res	Pubmed/MEDLINE	2014	10.1111/clr.12230		23815383	NO
461	Pubmed-461	Modulation of wound response and soft tissue ingrowth in synthetic and allogeneic implants with platelet concentrate	Sclafani AP, Romo T 3rd, Ukrainsky G, McCormick SA, Litner J, Kevy SV, Jacobson MS.	Arch Facial Plast Surg	Pubmed/MEDLINE	2005	10.1001/archfaci.7.3.163		15897404	NO
462	Pubmed-462	Pilot Study Comparing Platelet-rich Plasma Gel Dressings to Conventional Dressings in Treating Acute Facial Burns: A Double-blinded Trial	Aboul Nasr LA, Abdel-Wahab HH, El Sahar HE, Abdel-Wadoud WM, Atteya KM.	Plast Reconstr Surg Glob Open	Pubmed/MEDLINE	2025	10.1097/GOX.0000000000007276		41169657	NO
463	Pubmed-463	Design and Fabrication of a Novel Transplant Combined with Human Bone Marrow Mesenchymal Stem Cells and Platelet-rich Fibrin: New Horizons for Periodontal Tissue Regeneration after Dental Trauma	Moradian H, Rafiee A, Ayatollahi M.	Iran J Pharm Res	Pubmed/MEDLINE	2017	https://pmc.ncbi.nlm.nih.gov/articles/PMC5843299/		29552046	NO
464	Pubmed-464	An Innovative Regenerative Endodontic Procedure Using Leukocyte and Platelet-rich Fibrin Associated with Apical Surgery: A Case Report	Pinto N, Harnish A, Cabrera C, Andrade C, Druttman T, Brizuela C.	J Endod	Pubmed/MEDLINE	2017	10.1016/j.joen.2017.07.002		28965773	NO
465	Pubmed-465	Application of platelet-rich plasma accelerates the wound healing process in acute and chronic ulcers through rapid migration and upregulation of cyclin A and CDK4 in HaCaT cells	Kim SA, Ryu HW, Lee KS, Cho JW.	Mol Med Rep	Pubmed/MEDLINE	2013	10.3892/mmr.2012.1230		23242428	NO
466	Pubmed-466	Development of bioactive short fiber-reinforced printable hydrogels with tunable mechanical and osteogenic properties for bone repair	Moghimi N, Kamaraj M, Zehtabi F, Amin Yavari S, Kohandel M, Khademhosseini A, John JV.	J Mater Chem B	Pubmed/MEDLINE	2024	10.1039/d3tb02924g		38411556	NO
467	Pubmed-467	Ultrasound-guided perineural injection with platelet-rich plasma improved the neurophysiological parameters of carpal tunnel syndrome: A case report	Kuo YC, Lee CC, Hsieh LF.	J Clin Neurosci	Pubmed/MEDLINE	2017	10.1016/j.jocn.2017.06.053		28688621	NO
468	Pubmed-468	Time-dependent release of growth factors from implant surfaces treated with plasma rich in growth factors	Sánchez-Ilárduya MB, Trouche E, Tejero R, Orive G, Reviakine I, Anitua E.	J Biomed Mater Res A	Pubmed/MEDLINE	2013	10.1002/jbm.a.34428		23135872	NO
469	Pubmed-469	Successful Surgical Management of Palatogingival Groove Using Platelet-rich Fibrin and Guided Tissue Regeneration: A Novel Approach	Karunakaran JV, Fenn SM, Jayaprakash N, Ragavendran N.	J Pharm Bioallied Sci	Pubmed/MEDLINE	2017	10.4103/jpbs.JPBS_126_17		29284978	NO
470	Pubmed-470	Assessment of inflammatory biomarkers and their correlation with wound healing status following application of chitosan hydrogel with PRP	Du J, Shi H, Manzoor Z, Tahir AH, Fatima A, Fayyaz T, Shabbir MAB, Maan MK.	Microb Pathog	Pubmed/MEDLINE	2025	10.1016/j.micpath.2025.108146		41167291	NO
471	Pubmed-471	The efficacy of injectable platelet-rich fibrin versus photobiomodulation therapy on palatal wound healing: a randomized, controlled, clinical trial	Bozkurt E, Özdemir EÇ.	Clin Oral Investig	Pubmed/MEDLINE	2025	10.1007/s00784-025-06613-w		41091419	NO
472	Pubmed-472	[PLATELET RICH PLASMA INJECTION AS TREATMENT FOR ROTATOR CUFF TENDINOPATHY AND AS AN AUGMENTATION FOR ROTATOR CUFF REPAIR]	Yaari L, Dolev A, Haviv B.	Harefuah	Pubmed/MEDLINE	2019	https://pubmed.ncbi.nlm.nih.gov/31215193/		31215193	NO
473	Pubmed-473	Comparative Analysis of Regenerative Endodontic Procedures with Different Scaffold Materials	Sultan SES, Alsharaan MA, Alzhrani AAR, Alruwaili MM, Kamel MM.	J Pharm Bioallied Sci	Pubmed/MEDLINE	2025	10.4103/jpbs.jpbs_75_25		40655587	NO
474	Pubmed-474	Treatment of Odontogenic Maxillary Sinusitis with the Use of Growth Factors in Advanced Platelet-Rich Fibrin for Immediate Closure of Oro-Antral Communication: A Case Report	Adamska P, Pylińska-Dąbrowska D, Stasiak M, Kaczoruk-Wieremczuk M, Kozłowska E, Zedler A, Studniarek M.	Int J Mol Sci	Pubmed/MEDLINE	2024	10.3390/ijms25084339		38673924	NO
475	Pubmed-475	Use of Platelet-rich Plasma in Endodontic Procedures in Adults: Regeneration or Repair? A Report of 3 Cases with 5 Years of Follow-up	Gaviño Orduña JF, Caviedes-Bucheli J, Manzanares Céspedes MC, Berástegui Jimeno E, Martín Biedma B, Segura-Egea JJ, López-López J.	J Endod	Pubmed/MEDLINE	2017	10.1016/j.joen.2017.04.010		28662879	NO
476	Pubmed-476	Human anterior cruciate ligament fibroblasts from immature patients have a stronger in vitro response to platelet concentrates than those from mature individuals	Magarian EM, Vavken P, Murray MM.	Knee	Pubmed/MEDLINE	2011	10.1016/j.knee.2010.05.015		20728363	NO
477	Pubmed-477	Combined treatment of umbilical cord Wharton's jelly-derived mesenchymal stem cells and platelet-rich plasma for a surgical patient with hospital-acquired pressure ulcer: a case report and literature review	Zhou C, Jiao L, Qiao X, Zhang W, Chen S, Yang C, Meng M.	Front Bioeng Biotechnol	Pubmed/MEDLINE	2024	10.3389/fbioe.2024.1424941		39045540	NO
478	Pubmed-478	Comparative evaluation of human chorion membrane and platelet-rich fibrin membrane with coronally advanced flap in treatment of Miller's class I and II recession defects: A randomized controlled study	Dandekar SA, Deshpande NC, Dave DH.	J Indian Soc Periodontol	Pubmed/MEDLINE	2019	10.4103/jisp.jisp_408_18		30983787	NO
479	Pubmed-479	[Regenerative therapy for tendon and ligament disorders in horses. Terminology, production, biologic potential and in vitro effects]	Geburek F, Stadler P.	Tierarztl Prax Ausg G Grosstiere Nutztiere	Pubmed/MEDLINE	2011	https://pubmed.ncbi.nlm.nih.gov/22167082/		22167082	NO
480	Pubmed-480	Efficacy of autologous platelet-rich plasma therapy in the management of oral submucous fibrosis: an exploratory case series	Wijesingha WJ, Abeyrathne S, Kuruppu D, Liyanage N, Jayasekera S, Karunarathne SI, Piyarathne N.	Oral Surg Oral Med Oral Pathol Oral Radiol	Pubmed/MEDLINE	2025	10.1016/j.oooo.2025.08.016		41046183	NO
481	Pubmed-481	Influence of autologous platelet concentrate on healing in intra-bony defects following guided tissue regeneration therapy: a randomized prospective clinical split-mouth study	Christgau M, Moder D, Wagner J, Glässl M, Hiller KA, Wenzel A, Schmalz G.	J Clin Periodontol	Pubmed/MEDLINE	2006	10.1111/j.1600-051X.2006.00999.x		17092242	NO
482	Pubmed-482	Bisphosphonate-related osteonecrosis of the jaws--an initial case series report of treatment combining partial bone resection and autologous platelet-rich plasma	Curi MM, Cossolin GS, Koga DH, Zardetto C, Christianini S, Feher O, Cardoso CL, dos Santos MO.	J Oral Maxillofac Surg	Pubmed/MEDLINE	2011	10.1016/j.joms.2011.02.078		21763050	NO
483	Pubmed-483	A Comparative Evaluation of Platelet-Rich Fibrin and Platelet-Rich Fibrin Matrix in Terms of pH, Antimicrobial Potential and Histological Presentation: An In vitro Study	Jasmine, Batra H, Chhabra V, Gulati A, Bhardwaj SB.	J Maxillofac Oral Surg	Pubmed/MEDLINE	2025	10.1007/s12663-025-02619-9		40756938	NO
484	Pubmed-484	Comparative evaluation of the platelet-rich fibrin bandage versus gelatin sponge-assisted palatal wound healing of free gingival graft donor site: A case series	Belkhede SG, Salaria SK, Aggarwal R.	J Indian Soc Periodontol	Pubmed/MEDLINE	2019	10.4103/jisp.jisp_165_19		31849408	NO
485	Pubmed-485	Evaluation of postextraction wound healing of immediate complete dentures using a modified inflammation proliferation remodeling scale following platelet-rich fibrin and xenograft application: A randomized clinical trial	El Naggar SM, Hemeda AR, Eissa SM.	J Prosthet Dent	Pubmed/MEDLINE	2025	10.1016/j.prosdent.2025.07.014		40796444	NO
486	Pubmed-486	The Augmentation of a Collagen/Glycosaminoglycan Biphasic Osteochondral Scaffold with Platelet-Rich Plasma and Concentrated Bone Marrow Aspirate for Osteochondral Defect Repair in Sheep: A Pilot Study	Getgood A, Henson F, Skelton C, Herrera E, Brooks R, Fortier LA, Rushton N.	Cartilage	Pubmed/MEDLINE	2012	10.1177/1947603512444597		26069645	NO
487	Pubmed-487	Efficacy of autologous cortico-cancellous bone graft and platelet-rich plasma with or without Bio-Oss in bone regeneration for unilateral alveolar cleft defects: A randomized controlled trial	Puvvada D, Chittamuru N, Raju U S, Vadupu M, Thirumalareddy M, Sravani P.	J Stomatol Oral Maxillofac Surg	Pubmed/MEDLINE	2025	10.1016/j.jormas.2025.102256		39832673	NO
488	Pubmed-488	Maintenance of Gingival Profile in the Esthetic Zone using Natural Tooth Pontic	Adurty C, Boyapati R, Shivani CRN, Karyamsetti S.	Contemp Clin Dent	Pubmed/MEDLINE	2020	10.4103/ccd.ccd_431_19		33110319	NO
489	Pubmed-489	Healing of Complete Tear of the Anterior Talofibular Ligament and Early Ankle Stabilization after Autologous Platelet Rich Plasma: a Case Report and Literature Review	Lai MWW, Sit RWS.	Arch Bone Jt Surg	Pubmed/MEDLINE	2018	https://pubmed.ncbi.nlm.nih.gov/29600268/		29600268	NO
490	Pubmed-490	Histologic, Radiographic, and Micro-Computed Tomography Evaluation of Experimentally Enlarged Root Apices in Dog Teeth with Apical Periodontitis after Regenerative Treatment	Alenazy MS, Al-Nazhan S, Mosadomi HA.	Curr Ther Res Clin Exp	Pubmed/MEDLINE	2020	10.1016/j.curtheres.2020.100620		34306261	NO
491	Pubmed-491	Translational Clinical Research: Use of Allogeneic Platelet-Rich Fibrin (PRF) for Wound Regeneration in Two Small-Sized Dogs	Soares CS, Dias IR, Barros LC, Carvalho PP, Pires MDA.	Animals (Basel)	Pubmed/MEDLINE	2025	10.3390/ani15030367		39943137	NO
492	Pubmed-492	The efficacy of autologous platelet gel in pain control and blood loss in total knee arthroplasty. An analysis of the haemoglobin, narcotic requirement and range of motion	Gardner MJ, Demetrakopoulos D, Klepchick PR, Mooar PA.	Int Orthop	Pubmed/MEDLINE	2007	10.1007/s00264-006-0174-z		16816947	NO
493	Pubmed-493	Soft-Tissue Grafting Techniques Associated With Immediate Implant Placement	Bishara M, Kurtzman GM, Khan W, Choukroun J, Miron RJ.	Compend Contin Educ Dent	Pubmed/MEDLINE	2018	https://pubmed.ncbi.nlm.nih.gov/29388787/		29388787	NO
494	Pubmed-494	Clinical and histological evaluation of concentrated growth factor membrane bandage after gingival depigmentation: A case series	Shetty GP, Lakade CH, Mitra DK, Rodrigues SV.	J Indian Soc Periodontol	Pubmed/MEDLINE	2022	10.4103/jisp.jisp_405_21		36339377	NO
495	Pubmed-495	Phases of wound healing	Gilmore MA.	Dimens Oncol Nurs	Pubmed/MEDLINE	1991	https://pubmed.ncbi.nlm.nih.gov/1823567/		1823567	NO
496	Pubmed-496	[Autologous thrombocyte administration in treatment of idiopathic macular foramen]	Faude F, Edel E, Dannhauer M, Petzel C, Meier P, Wiedemann P.	Ophthalmologe	Pubmed/MEDLINE	1997	10.1007/s003470050215		9487757	NO
497	Pubmed-497	Lateral sliding bridge flap technique along with platelet rich fibrin and guided tissue regeneration for root coverage	Agarwal K, Chandra C, Agarwal K, Kumar N.	J Indian Soc Periodontol	Pubmed/MEDLINE	2013	10.4103/0972-124X.124525		24554895	NO
498	Pubmed-498	Retrospective Analysis of Short-Term Responses to PRP Injections for Patients With Vocal Fold Scars and Presbylaryngis	Bec C, Haddad R, Cachi-Pouyenne M, Mattei A, Velier M, Veran J, Heleu G, Dumoulin C, Sabatier F, Michel J, Magalon J, Giovanni A.	J Voice	Pubmed/MEDLINE	2025	10.1016/j.jvoice.2025.03.012		40157855	NO
499	Pubmed-499	[Effect of local administration of platelet-rich plasma and guided tissue regeneration on the level of bone resorption in early dental implant insertion]	Duka M, Lazić Z, Bubalo M.	Vojnosanit Pregl	Pubmed/MEDLINE	2008	10.2298/vsp0806462d		18672703	NO
500	Pubmed-500	[Optimizing the treatment procedure in crural ulcers - a pilot study of the surgical method]	Slaninka I, Klein L, Čáp R, Hošek F, Guňka I, Šedivý O, Jiška S, Kaška M.	Rozhl Chir	Pubmed/MEDLINE	2015	https://pubmed.ncbi.nlm.nih.gov/25659256/		25659256	NO
501	Pubmed-501	The Effect of Using Perioperative Platelet-Rich Plasma on Wound Healing Rate and Prevention of Salivary Fistula Formation in Patients Undergoing Partial Parotidectomy	Kul S, Toros SZ, Becerik Ç, Şeneldir L, Aksaray S.	Clin Otolaryngol	Pubmed/MEDLINE	2025	10.1111/coa.14265		39668631	NO
502	Pubmed-502	Conditioned plasma promotes full-thickness skin defect healing in a rat model	Zamani M, Kaviani S, Yousefi M, Abroun S, Hojjat-Farsangi M, Pourabbas B.	Regen Ther	Pubmed/MEDLINE	2025	10.1016/j.reth.2025.08.003		40896180	NO
503	Pubmed-503	Evaluating the Efficacy of Platelet Rich Plasma and 1550 nm Fractional Laser in Combination and Alone for the Management of Androgenetic Alopecia	Haddad N, Arruda S, Swearingen A, Forouzan E, Sadick N.	J Drugs Dermatol	Pubmed/MEDLINE	2022	10.36849/JDD.6750		36342732	NO
504	Pubmed-504	Laser Ablation of the Recipient Area With Platelet-Rich Plasma-Enriched Epidermal Suspension Transplant in Vitiligo Surgery: A Pilot Study	Garg S, Dosapaty N, Arora AK.	Dermatol Surg	Pubmed/MEDLINE	2019	10.1097/DSS.0000000000001641		30188329	NO
505	Pubmed-505	A Comparative Analysis of the Advances in Scar Reduction: Techniques, Technologies, and Efficacy in Plastic Surgery	Meretsky CR, Polychronis A, Schiuma AT.	Cureus	Pubmed/MEDLINE	2024	10.7759/cureus.66806		39268283	NO
506	Pubmed-506	Treatment of peri-implant defect with modified sandwich bone augmentation. Case report and follow-up	Tözüm TF, Keçeli HG.	N Y State Dent J	Pubmed/MEDLINE	2008	https://pubmed.ncbi.nlm.nih.gov/18788182/		18788182	NO
507	Pubmed-507	Cost-effectiveness of Platelet-Rich Plasma for Diabetic Foot Ulcer in Spain	Linertová R, Del Pino-Sedeño T, Pérez LG, Aragón-Sánchez J, Andia-Ortiz I, Trujillo-Martín M, Iruzubieta-Barragan FJ, Serrano-Aguilar P.	Int J Low Extrem Wounds	Pubmed/MEDLINE	2021	10.1177/1534734620903239		32037919	NO
508	Pubmed-508	Comparison of epitheliotrophic factors in platelet-rich plasma versus autologous serum and their treatment efficacy in dry eye disease	Metheetrairut C, Ngowyutagon P, Tunganuntarat A, Khowawisetsut L, Kittisares K, Prabhasawat P.	Sci Rep	Pubmed/MEDLINE	2022	10.1038/s41598-022-12879-x		35618742	NO
509	Pubmed-509	Plasma-Coated Polycaprolactone Nanofibers with Covalently Bonded Platelet-Rich Plasma Enhance Adhesion and Growth of Human Fibroblasts	Miroshnichenko S, Timofeeva V, Permykova E, Ershov S, Kiryukhantsev-Korneev P, Dvořaková E, Shtansky DV, Zajíčková L, Solovieva A, Manakhov A.	Nanomaterials (Basel)	Pubmed/MEDLINE	2019	10.3390/nano9040637		31010178	NO
510	Pubmed-510	[Application effect of A-PRF and CGF combined with nano-hydroxyapatite in external maxillary sinus lift implantation]	Liu BY, Yu XD, Li CM, Shang WH.	Shanghai Kou Qiang Yi Xue	Pubmed/MEDLINE	2025	https://pubmed.ncbi.nlm.nih.gov/40275659/		40275659	NO
511	Pubmed-511	Expanding applications of allogeneic platelets, platelet lysates, and platelet extracellular vesicles in cell therapy, regenerative medicine, and targeted drug delivery	Burnouf T, Chou ML, Lundy DJ, Chuang EY, Tseng CL, Goubran H.	J Biomed Sci	Pubmed/MEDLINE	2023	10.1186/s12929-023-00972-w		37704991	NO
512	Pubmed-512	The use of platelet-rich plasma in arthroscopy and sports medicine: optimizing the healing environment	Lopez-Vidriero E, Goulding KA, Simon DA, Sanchez M, Johnson DH.	Arthroscopy	Pubmed/MEDLINE	2010	10.1016/j.arthro.2009.11.015		20141991	NO
513	Pubmed-513	Human Umbilical Cord-Based Therapeutics: Stem Cells and Blood Derivatives for Female Reproductive Medicine	Rodríguez-Eguren A, Gómez-Álvarez M, Francés-Herrero E, Romeu M, Ferrero H, Seli E, Cervelló I.	Int J Mol Sci	Pubmed/MEDLINE	2022	10.3390/ijms232415942		36555583	NO
514	Pubmed-514	Platelet-rich plasma affects bacterial growth in vitro	Mariani E, Filardo G, Canella V, Berlingeri A, Bielli A, Cattini L, Landini MP, Kon E, Marcacci M, Facchini A.	Cytotherapy	Pubmed/MEDLINE	2014	10.1016/j.jcyt.2014.06.003		25108654	NO
515	Pubmed-515	Biological strategies to enhance rotator cuff healing	Longo UG, Rizzello G, Berton A, Maltese L, Fumo C, Khan WS, Denaro V.	Curr Stem Cell Res Ther	Pubmed/MEDLINE	2013	10.2174/1574888x113086660065		24059330	NO
516	Pubmed-516	Electrical stimulation of whole blood for growth factor release and potential clinical implications	Garner AL, Torres AS, Klopman S, Neculaes B.	Med Hypotheses	Pubmed/MEDLINE	2020	10.1016/j.mehy.2020.110105		32721802	NO
517	Pubmed-517	Topical ocular administration using thermosensitive chitosan-glycerophosphate-PRP hydrogels for improved ocular bioavailability	Rostamipoor M, Farsinejad A, Amiri M, Fatemi A, Khazaeli P, Anvari S.	Biophys Chem	Pubmed/MEDLINE	2024	10.1016/j.bpc.2023.107141		38070308	NO
518	Pubmed-518	Histological aspects of full-thickness skin grafts augmented with platelet-rich fibrin in rat model	Nica O, Popa DG, Grecu AF, Ciucă EM, Ciurea ME.	Rom J Morphol Embryol	Pubmed/MEDLINE	2019	https://pubmed.ncbi.nlm.nih.gov/31658332/		31658332	NO
519	Pubmed-519	Combined Synergetic Effect of Lipoconcentrate Fat Grafting, Nanofat Transfer, Platelet-Rich Plasma, Microneedling, and CO2 Fractional Laser for Plastic Regenerative and Esthetic Surgery and Cosmetic Care	Qari S, Bader M, Farran E, Borrah R, Khamis S, Alharbi Z.	Cureus	Pubmed/MEDLINE	2023	10.7759/cureus.44035		37746505	NO
520	Pubmed-520	The effectiveness of platelet-rich plasma on the skin wound healing process: A comparative experimental study in sheep	Badis D, Omar B.	Vet World	Pubmed/MEDLINE	2018	10.14202/vetworld.2018.800-808		30034173	NO
521	Pubmed-521	Activated protein C based therapeutic strategies in chronic diseases	Bock F, Shahzad K, Vergnolle N, Isermann B.	Thromb Haemost	Pubmed/MEDLINE	2014	10.1160/TH13-11-0967		24652581	NO
522	Pubmed-522	Database review of possible factors influencing point-of-care platelet gel manufacture	Waters JH, Roberts KC.	J Extra Corpor Technol	Pubmed/MEDLINE	2004	https://pubmed.ncbi.nlm.nih.gov/15559743/		15559743	NO
523	Pubmed-523	Protective effect of a new hypothalamic peptide against cobra venom and trauma-induced neuronal injury	Galoyan AA, Sarkissian JS, Kipriyan TK, Sarkissian EJ, Chavushyan EA, Sulkhanyan RM, Meliksetyan IB, Abrahamyan SS, Grigorian YKh, Avetisyan ZA, Otieva NA.	Neurochem Res	Pubmed/MEDLINE	2001	10.1023/a:1012353005489		11699930	NO
524	Pubmed-524	A new simplified technique for producing platelet-rich plasma: a short technical note	Marlovits S, Mousavi M, Gäbler C, Erdös J, Vécsei V.	Eur Spine J	Pubmed/MEDLINE	2004	10.1007/s00586-004-0715-3		15221571	NO
525	Pubmed-525	Biological Stability of Plasma Rich in Growth Factors-Derived Autologous Topical Serum After Three-Months Storage	Anitua E, Pino A, Troya M.	J Drugs Dermatol	Pubmed/MEDLINE	2018	https://pubmed.ncbi.nlm.nih.gov/30365593/		30365593	NO
526	Pubmed-526	Calcium alginate particles for the combined delivery of platelet lysate and vancomycin hydrochloride in chronic skin ulcers	Mori M, Rossi S, Bonferoni MC, Ferrari F, Sandri G, Riva F, Del Fante C, Perotti C, Caramella C.	Int J Pharm	Pubmed/MEDLINE	2014	10.1016/j.ijpharm.2013.12.020		24368099	NO
527	Pubmed-527	Signaling roles of platelets in skeletal muscle regeneration	Graca FA, Minden-Birkenmaier BA, Stephan A, Demontis F, Labelle M.	Bioessays	Pubmed/MEDLINE	2023	10.1002/bies.202300134		37712935	NO
528	Pubmed-528	Regenerative Medicine for Equine Musculoskeletal Diseases	Ribitsch I, Oreff GL, Jenner F.	Animals (Basel)	Pubmed/MEDLINE	2021	10.3390/ani11010234		33477808	NO
529	Pubmed-529	The emerging role of platelet-rich plasma subepithelial infusion for vocal fold scar, sulcus, and atrophy	Korn GP, Johns MM 3rd.	Braz J Otorhinolaryngol	Pubmed/MEDLINE	2025	10.1016/j.bjorl.2025.101716		40939443	NO
530	Pubmed-530	Revisiting the Regenerative Therapeutic Advances Towards Erectile Dysfunction	Liu MC, Chang ML, Wang YC, Chen WH, Wu CC, Yeh SD.	Cells	Pubmed/MEDLINE	2020	10.3390/cells9051250		32438565	NO
531	Pubmed-531	Platelet rich plasma to facilitate wound healing following tooth extraction	Rutkowski JL, Johnson DA, Radio NM, Fennell JW.	J Oral Implantol	Pubmed/MEDLINE	2010	10.1563/AAID-JOI-09-00063		20218866	NO
532	Pubmed-532	Platelet-rich plasma improves acute and chronic anal fissure, a randomized control trial	Ebrahimibagha H, Zeinalpour A.	Wound Repair Regen	Pubmed/MEDLINE	2023	10.1111/wrr.13103		37340514	NO
533	Pubmed-533	Current advancements in therapeutic approaches in orthopedic surgery: a review of recent trends	Liang W, Zhou C, Bai J, Zhang H, Jiang B, Wang J, Fu L, Long H, Huang X, Zhao J, Zhu H.	Front Bioeng Biotechnol	Pubmed/MEDLINE	2024	10.3389/fbioe.2024.1328997		38405378	NO
534	Pubmed-534	The efficacy of platelet-rich plasma preparation protocols in the treatment of osteoarthritis: a network meta-analysis of randomized controlled trials	Yu D, Zhao J, Zhao K.	J Orthop Surg Res	Pubmed/MEDLINE	2025	10.1186/s13018-025-06026-1		40551225	NO
535	Pubmed-535	Efficacy of platelet rich plasma and hydroxyapatite crystals in bone regeneration after surgical removal of mandibular third molars	Kaur P, Maria A.	J Maxillofac Oral Surg	Pubmed/MEDLINE	2013	10.1007/s12663-012-0382-6		24431814	NO
536	Pubmed-536	Creating an Optimal In Vivo Environment to Enhance Outcomes Using Cell Therapy to Repair/Regenerate Injured Tissues of the Musculoskeletal System	Hart DA, Nakamura N.	Biomedicines	Pubmed/MEDLINE	2022	10.3390/biomedicines10071570		35884875	NO
537	Pubmed-537	Efficacy of platelet-rich plasma injection for pain relief in injured athletes: a systematic review of randomized controlled trials	de Sire A, Marotta N, Prestifilippo E, Parente A, Lopresti E, Drago Ferrante V, Sgro M, Lippi L, Invernizzi M, Ammendolia A.	J Sports Med Phys Fitness	Pubmed/MEDLINE	2025	10.23736/S0022-4707.24.16572-3		39804336	NO
538	Pubmed-538	Platelet-rich plasma and skeletal muscle healing: a molecular analysis of the early phases of the regeneration process in an experimental animal model	Dimauro I, Grasso L, Fittipaldi S, Fantini C, Mercatelli N, Racca S, Geuna S, Di Gianfrancesco A, Caporossi D, Pigozzi F, Borrione P.	PLoS One	Pubmed/MEDLINE	2014	10.1371/journal.pone.0102993		25054279	NO
539	Pubmed-539	Production Protocol Standardisation, Macroscopic and Histological Evaluation, and Growth Factor Quantification of Canine Leukocyte-and Platelet-Rich Fibrin Membranes	Caterino C, Della Valle G, Aragosa F, De Biase D, Ferrara G, Lamagna F, Fatone G.	Front Vet Sci	Pubmed/MEDLINE	2022	10.3389/fvets.2022.861255		35498727	NO
540	Pubmed-540	An autologously generated platelet-rich plasma suturable membrane may enhance peripheral nerve regeneration after neurorraphy in an acute injury model of sciatic nerve neurotmesis	Giannessi E, Coli A, Stornelli MR, Miragliotta V, Pirone A, Lenzi C, Burchielli S, Vozzi G, De Maria C, Giorgetti M.	J Reconstr Microsurg	Pubmed/MEDLINE	2014	10.1055/s-0034-1372483		24838385	NO
541	Pubmed-541	To evaluate the role of platelet-rich plasma in healing of acute diaphyseal fractures of the femur	Singh R, Rohilla R, Gawande J, Kumar Sehgal P.	Chin J Traumatol	Pubmed/MEDLINE	2017	10.1016/j.cjtee.2016.03.007		28202370	NO
542	Pubmed-542	Relevance of deep decortication and vascularization in a case of post-traumatic femoral non-union treated with grafts, platelet gel and bone marrow stromal cells	Dallari D, Savarino L, Greco M, Rani N, Del Piccolo N, Baldini N.	Knee Surg Sports Traumatol Arthrosc	Pubmed/MEDLINE	2012	10.1007/s00167-011-1790-8		22113222	NO
543	Pubmed-543	Fresh Platelet-Rich Plasma Gel Reduces Sciatic Nerve-Associated Neuropathic Pain in Rats by Suppressing Tumor Necrosis Factor-α and Interleukin-6 Expression	Mukai M, Uchida K, Miyagi M, Inoue G, Sekiguchi H, Yokozeki Y, Shiga Y, Inage K, Yawara E, Orita S, Takaso M, Ohtori S.	Cureus	Pubmed/MEDLINE	2025	10.7759/cureus.90019		40951078	NO
544	Pubmed-544	The efficacy of platelet rich plasma on women with poor ovarian response: a systematic review and meta-analysis	Wu L, Su F, Luo P, Dong Q, Ma M, Ye G.	Platelets	Pubmed/MEDLINE	2024	10.1080/09537104.2023.2292612		38214306	NO
545	Pubmed-545	Donor site healing in follicular unit extraction hair transplantation: current evidence, cellular mechanisms, and future research directions	Arencibia Pérez N, Guerrero Roldán MJ.	Cell Mol Biol (Noisy-le-grand)	Pubmed/MEDLINE	2025	10.14715/cmb/2025.71.8.14		40920315	NO
546	Pubmed-546	Type I and type III collagen immunoexpression in rabbit skin biopsy samples treated with rosuvastatin gel and autologous platelet-rich plasma	Santana CDS, Breda MRS, Vicentini YF, Santos SAAD, Justulin LA Jr, Castilho ACS, Nai GA, Santarém CL.	Acta Cir Bras	Pubmed/MEDLINE	2025	10.1590/acb402725		40172367	NO
547	Pubmed-547	Platelet-Rich Plasma: Evolving Role in Plastic Surgery	Chamata ES, Bartlett EL, Weir D, Rohrich RJ.	Plast Reconstr Surg	Pubmed/MEDLINE	2021	10.1097/PRS.0000000000007509		33370070	NO
548	Pubmed-548	Therapeutic potential of intravesical injections of platelet-rich plasma in the treatment of lower urinary tract disorders due to regenerative deficiency	Ke QS, Jhang JF, Lin TY, Ho HC, Jiang YH, Hsu YH, Kuo HC.	Tzu Chi Med J	Pubmed/MEDLINE	2019	10.4103/tcmj.tcmj_92_19		31258287	NO
549	Pubmed-549	Stromal Progenitor Cells in Mitigation of Non-Hematopoietic Radiation Injuries	Kulkarni S, Wang TC, Guha C.	Curr Pathobiol Rep	Pubmed/MEDLINE	2016	10.1007/s40139-016-0114-6		28462013	NO
550	Pubmed-550	Combined plasma rich in growth factors and adipose-derived mesenchymal stem cells promotes the cutaneous wound healing in rabbits	Chicharro D, Carrillo JM, Rubio M, Cugat R, Cuervo B, Guil S, Forteza J, Moreno V, Vilar JM, Sopena J.	BMC Vet Res	Pubmed/MEDLINE	2018	10.1186/s12917-018-1577-y		30241533	NO
551	Pubmed-551	Safety concerns when using novel medications to treat alopecia	Almohanna HM, Perper M, Tosti A.	Expert Opin Drug Saf	Pubmed/MEDLINE	2018	10.1080/14740338.2018.1533549		30318935	NO
552	Pubmed-552	Degenerative osteoarthritis a reversible chronic disease	Di Nicola V.	Regen Ther	Pubmed/MEDLINE	2020	10.1016/j.reth.2020.07.007		33426213	NO
553	Pubmed-553	Platelet rich plasma injection grafts for musculoskeletal injuries: a review	Sampson S, Gerhardt M, Mandelbaum B.	Curr Rev Musculoskelet Med	Pubmed/MEDLINE	2008	10.1007/s12178-008-9032-5		19468902	NO
554	Pubmed-554	Cytokine (interleukin-1beta) and MMP levels in gingival crevicular fluid after use of platelet-rich fibrin or connective tissue graft in the treatment of localized gingival recessions	Eren G, Tervahartiala T, Sorsa T, Atilla G.	J Periodontal Res	Pubmed/MEDLINE	2016	10.1111/jre.12325		26447636	NO
555	Pubmed-555	Current advances in the treatment of medial and lateral epicondylitis	Tarpada SP, Morris MT, Lian J, Rashidi S.	J Orthop	Pubmed/MEDLINE	2018	10.1016/j.jor.2018.01.040		29657450	NO
556	Pubmed-556	Histologic examination of teeth with necrotic pulps and periapical lesions treated with 2 scaffolds: an animal investigation	Torabinejad M, Milan M, Shabahang S, Wright KR, Faras H.	J Endod	Pubmed/MEDLINE	2015	10.1016/j.joen.2015.01.026		25749255	NO
557	Pubmed-557	The Effects of Ultrasound-Guided Percutaneous Tenotomy on Patients' Pain and Satisfaction Levels	Parry D, Gaschen P, Allen J, Beecher H, Clark R.	Cureus	Pubmed/MEDLINE	2024	10.7759/cureus.57679		38711726	NO
558	Pubmed-558	Investigating the effect of autologous platelet-rich plasma on pain in patients with pilonidal abscess treated with surgical removal of extensive tissue	Mehrabi Bahar M, Ali Akbarian M, Azadmand A.	Iran Red Crescent Med J	Pubmed/MEDLINE	2013	10.5812/ircmj.6301		24719683	NO
559	Pubmed-559	Randomized controlled trial on a PRP-like cosmetic, biomimetic peptides based, for the treatment of alopecia areata	Rinaldi F, Marzani B, Pinto D, Sorbellini E.	J Dermatolog Treat	Pubmed/MEDLINE	2019	10.1080/09546634.2018.1544405		30513014	NO
560	Pubmed-560	Comparison of the acute inflammatory response of two commercial platelet-rich plasma systems in healthy rabbit tendons	Dragoo JL, Braun HJ, Durham JL, Ridley BA, Odegaard JI, Luong R, Arnoczky SP.	Am J Sports Med	Pubmed/MEDLINE	2012	10.1177/0363546512442334		22495144	NO
561	Pubmed-561	Idiopathic myelofibrosis: pathogenesis, natural history and management	Reilly JT.	Blood Rev	Pubmed/MEDLINE	1997	10.1016/s0268-960x(97)90022-9		9481452	NO
562	Pubmed-562	Case report: pulsed radiofrequency surgery combined with platelet-rich plasma injection in the treatment of supraspinatus injury	Jin H, Gao Y, Ji Y, Xu R, Zuo H, Wang Z.	Medicine (Baltimore)	Pubmed/MEDLINE	2021	10.1097/MD.0000000000027797		34941031	NO
563	Pubmed-563	Autologous Immune Cell-Based Regenerative Therapies to Treat Vasculogenic Erectile Dysfunction: Is the Immuno-Centric Revolution Ready for the Prime Time?	Bonanni M, Rehak L, Massaro G, Benedetto D, Matteucci A, Russo G, Esperto F, Federici M, Mauriello A, Sangiorgi GM.	Biomedicines	Pubmed/MEDLINE	2022	10.3390/biomedicines10051091		35625828	NO
564	Pubmed-564	Lichen-planopilaris-like scarring pattern in a patient with alopecia and pityriasis rubra pilaris	Fernandez-Flores A, Hermosa-Gelbard A, Novo-Lens R.	J Cutan Pathol	Pubmed/MEDLINE	2021	10.1111/cup.13879		32949041	NO
565	Pubmed-565	Nonoperative and Operative Soft-Tissue and Cartilage Regeneration and Orthopaedic Biologics of the Foot and Ankle: An Orthoregeneration Network Foundation Review	Danilkowicz R, Murawski C, Pellegrini M, Walther M, Valderrabano V, Angthong C, Adams S.	Arthroscopy	Pubmed/MEDLINE	2022	10.1016/j.arthro.2022.04.018		35605840	NO
566	Pubmed-566	Alveolar ridge and sinus augmentation utilizing platelet-rich plasma in combination with freeze-dried bone allograft: case series	Kassolis JD, Rosen PS, Reynolds MA.	J Periodontol	Pubmed/MEDLINE	2000	10.1902/jop.2000.71.10.1654		11063400	NO
567	Pubmed-567	Intramyocardial injection of platelet gel promotes endogenous repair and augments cardiac function in rats with myocardial infarction	Cheng K, Malliaras K, Shen D, Tseliou E, Ionta V, Smith J, Galang G, Sun B, Houde C, Marbán E.	J Am Coll Cardiol	Pubmed/MEDLINE	2012	10.1016/j.jacc.2011.10.858		22240131	NO
568	Pubmed-568	Comparison of Efficacy of Autologous Platelet Rich Plasma Therapy With 5% Topical Minoxidil Spray in Treating Alopecia Areata: A Head-to-Head Assessment of Novel Approaches	Muhammad A, Saleem S, Khan S, Virdi G, Arshad S, Muhammad S, Younas MT, Saeed A, Khan DS, Ikram A.	Cureus	Pubmed/MEDLINE	2024	10.7759/cureus.61878		38975521	NO
569	Pubmed-569	Leucocyte and Platelet-rich Fibrin: a carrier of autologous multipotent cells for regenerative medicine	Di Liddo R, Bertalot T, Borean A, Pirola I, Argentoni A, Schrenk S, Cenzi C, Capelli S, Conconi MT, Parnigotto PP.	J Cell Mol Med	Pubmed/MEDLINE	2018	10.1111/jcmm.13468		29314633	NO
570	Pubmed-570	Synergistic Innovative Therapies in Dermatology: Integrating Platelet Derivatives, Biomaterials, and Exogenous Bioactive Substances for Enhancing Skin Repair and Regeneration	Anitua E, Tierno R, Orive G, Alkhraisat MH.	Drug Des Devel Ther	Pubmed/MEDLINE	2025	10.2147/DDDT.S546097		41049038	NO
571	Pubmed-571	Platelet-rich plasma prevents blood loss and pain and enhances early functional outcome after total knee arthroplasty: a prospective randomised controlled study	Aggarwal AK, Shashikanth VS, Marwaha N.	Int Orthop	Pubmed/MEDLINE	2014	10.1007/s00264-013-2136-6		24114251	NO
572	Pubmed-572	Platelet-rich plasma in combination with bovine derived xenograft in the treatment of deep intrabony periodontal defects: a report of 20 consecutively treated patients	Yilmaz S, Cakar G, Kuru B, Dirikan S, Yildirim B.	Platelets	Pubmed/MEDLINE	2009	10.1080/09537100903137298		19811224	NO
573	Pubmed-573	Developing a Glyoxal-Crosslinked Chitosan/Gelatin Hydrogel for Sustained Release of Human Platelet Lysate to Promote Tissue Regeneration	Tsai CC, Young TH, Chen GS, Cheng NC.	Int J Mol Sci	Pubmed/MEDLINE	2021	10.3390/ijms22126451		34208633	NO
574	Pubmed-574	Autologous platelet gel improves outcomes in tubularized incised plate repair of hypospadias	Elsayem K, Darwish AS, AbouZeid AA, Kamel N, Dahab MM, El-Naggar O.	J Pediatr Surg	Pubmed/MEDLINE	2022	10.1016/j.jpedsurg.2021.03.058		33933265	NO
575	Pubmed-575	[Effects of human adipose-derived mesenchymal stem cells and platelet-rich plasma on healing of wounds with full-thickness skin defects in mice]	Lei XX, Xu PC, Zhang L, Pang MR, Tian J, Cheng B.	Zhonghua Shao Shang Za Zhi	Pubmed/MEDLINE	2018	10.3760/cma.j.issn.1009-2587.2018.12.013		30585053	NO
576	Pubmed-576	[Platelet-rich plasma combined with core decompression and bone grafting in the treatment of non traumatic necrosis of femoral head in ARCO stageⅡ]	Chen DD, Lu C, Yuwen X, Li HH, Wang QX, Yuan XC, Hao YQ.	Zhongguo Gu Shang	Pubmed/MEDLINE	2020	10.12200/j.issn.1003-0034.2020.11.012		33269856	NO
577	Pubmed-577	Cross-linking of porcine acellular dermal matrices negatively affects induced neovessel formation using platelet-rich plasma in a rat model of hernia repair	Fernandez-Moure JS, Van Eps JL, Peterson LE, Shirkey BA, Menn ZK, Cabrera FJ, Karim A, Tasciotti E, Weiner BK, Ellsworth WA 4th.	Wound Repair Regen	Pubmed/MEDLINE	2017	10.1111/wrr.12508		28076885	NO
578	Pubmed-578	Beyond the Hot Comb: Updates in Epidemiology, Pathogenesis, and Treatment of Central Centrifugal Cicatricial Alopecia from 2011 to 2021	George EA, Matthews C, Roche FC, Taylor SC.	Am J Clin Dermatol	Pubmed/MEDLINE	2023	10.1007/s40257-022-00740-w		36399228	NO
579	Pubmed-579	Regenerative Medicine for Atrophic Scars: A Systematic Review of Extracellular Vesicles, Conditioned Media, Stromal Vascular Fraction, and Mesenchymal Stem Cells	Jafarzadeh A, Hoseini SS, Behrangi E, Roohaninasab M, Goodarzi A.	Aesthetic Plast Surg	Pubmed/MEDLINE	2025	10.1007/s00266-025-05284-y		41099835	NO
580	Pubmed-580	Evaluation of the adjunctive benefits of platelet-rich plasma in subantral sinus augmentation	Kassolis JD, Reynolds MA.	J Craniofac Surg	Pubmed/MEDLINE	2005	10.1097/00001665-200503000-00015		15750426	NO
581	Pubmed-581	Platelet-rich plasma to treat experimentally-induced skin wounds in animals: A systematic review and meta-analysis	Tambella AM, Attili AR, Dupré G, Cantalamessa A, Martin S, Cuteri V, Marcazzan S, Del Fabbro M.	PLoS One	Pubmed/MEDLINE	2018	10.1371/journal.pone.0191093		29324848	NO
582	Pubmed-582	Clinical Studies on Platelet-Rich Plasma Therapy for Chronic Cutaneous Ulcers: A Systematic Review and Meta-Analysis of Randomized Controlled Trials	Qu S, Hu Z, Zhang Y, Wang P, Li S, Huang S, Dong Y, Xu H, Rong Y, Zhu W, Tang B, Zhu J.	Adv Wound Care (New Rochelle)	Pubmed/MEDLINE	2022	10.1089/wound.2020.1186		33607926	NO
583	Pubmed-583	Current and emerging treatment strategies for hair loss in women of color	Okereke UR, Simmons A, Callender VD.	Int J Womens Dermatol	Pubmed/MEDLINE	2019	10.1016/j.ijwd.2018.10.021		30809578	NO
584	Pubmed-584	Regenerative Approaches in Vulvar Lichen Sclerosus: A Systematic Review	Beutler K, Jankowska-Konsur A, Nowicka D.	Int J Mol Sci	Pubmed/MEDLINE	2025	10.3390/ijms26188808		41009377	NO
585	Pubmed-585	Mechanisms and applications of the regenerative capacity of platelets-based therapy in knee osteoarthritis	Zhang JY, Xiang XN, Yu X, Liu Y, Jiang HY, Peng JL, He CQ, He HC.	Biomed Pharmacother	Pubmed/MEDLINE	2024	10.1016/j.biopha.2024.117226		39079262	NO
586	Pubmed-586	[An experimental study on effect of autologous platelet-rich plasma on treatment of early intervertebral disc degeneration]	Hu X, Wang C, Rui Y.	Zhongguo Xiu Fu Chong Jian Wai Ke Za Zhi	Pubmed/MEDLINE	2012	https://pubmed.ncbi.nlm.nih.gov/23012935/		23012935	NO
587	Pubmed-587	Anterior cruciate ligament reconstruction in a rabbit model using canine small intestinal submucosa and autologous platelet-rich plasma	Lee AJ, Chung WH, Kim DH, Lee KP, Chung DJ, Do SH, Kim HY.	J Surg Res	Pubmed/MEDLINE	2012	10.1016/j.jss.2012.01.052		22564828	NO
588	Pubmed-588	An all-silk-derived bilayer hydrogel for osteochondral tissue engineering	Jiang W, Xiang X, Song M, Shen J, Shi Z, Huang W, Liu H.	Mater Today Bio	Pubmed/MEDLINE	2022	10.1016/j.mtbio.2022.100485		36388458	NO
589	Pubmed-589	Platelet lysate outperforms FCS and human serum for co-culture of primary human macrophages and hMSCs	Tylek T, Schilling T, Schlegelmilch K, Ries M, Rudert M, Jakob F, Groll J.	Sci Rep	Pubmed/MEDLINE	2019	10.1038/s41598-019-40190-9		30837625	NO
590	Pubmed-590	Vulvar Lichen Sclerosus: Navigating Sex Hormone Dynamics and Pioneering Personalized Treatment Paradigm	Popa A, Dumitrascu MC, Petca A, Petca RC, Sandru F.	J Pers Med	Pubmed/MEDLINE	2024	10.3390/jpm14010076		38248777	NO
591	Pubmed-591	[Argon plasma coagulation in bronchology: a new method--alternative or complementary?]	Reichle G, Freitag L, Kullmann HJ, Prenzel R, Macha HN, Farin G.	Pneumologie	Pubmed/MEDLINE	2000	10.1055/s-2000-8254		11132548	NO
592	Pubmed-592	Efficacy of Homologous, Platelet-rich Plasma Dressing in Chronic Non-healing Ulcers: An Observational Study	Prabhu R, Vijayakumar C, Bosco Chandra AA, Balagurunathan K, Kalaiarasi R, Venkatesan K, Santosh Raja E, T S.	Cureus	Pubmed/MEDLINE	2018	10.7759/cureus.2145		29632754	NO
593	Pubmed-593	Platelet-derived growth factors stimulate proliferation and extracellular matrix synthesis of pancreatic stellate cells: implications in pathogenesis of pancreas fibrosis	Luttenberger T, Schmid-Kotsas A, Menke A, Siech M, Beger H, Adler G, Grünert A, Bachem MG.	Lab Invest	Pubmed/MEDLINE	2000	10.1038/labinvest.3780007		10653002	NO
594	Pubmed-594	Protein C and acute inflammation: a clinical and biological perspective	Christiaans SC, Wagener BM, Esmon CT, Pittet JF.	Am J Physiol Lung Cell Mol Physiol	Pubmed/MEDLINE	2013	10.1152/ajplung.00093.2013		23911436	NO
595	Pubmed-595	In vitro ultrastructure and biodegradation of activated plasma albumin gel derived from human samples: A prospective observational study	Houshmand B, Ardakani MT, Armandei F, Moscowchi A, Nazari A, Ai J, Kermani ME, Sabri H.	Clin Adv Periodontics	Pubmed/MEDLINE	2024	10.1002/cap.10330		39692328	NO
596	Pubmed-596	Tyrosine phosphorylation of EGF-R and PDGF-R proteins during acute cutaneous wound healing process in mice	Gope ML, Gope R.	Wound Repair Regen	Pubmed/MEDLINE	2009	10.1111/j.1524-475X.2008.00443.x		19152653	NO
597	Pubmed-597	The emerging roles of platelet-derived extracellular vesicles in disease	Lou C, Cai X.	Ann Med	Pubmed/MEDLINE	2025	10.1080/07853890.2025.2499029		40317251	NO
598	Pubmed-598	[Effect of platelet-rich plasma injection on early healing of Achilles tendon rupture in rats]	Xiong X, Wu L, Xiang D, Ni G, Zhao P, Yu B.	Zhongguo Xiu Fu Chong Jian Wai Ke Za Zhi	Pubmed/MEDLINE	2012	https://pubmed.ncbi.nlm.nih.gov/22568331/		22568331	NO
599	Pubmed-599	[Conservative treatment using plasma rich in growth factors (PRGF) for injury to the ligamentous complex of the ankle]	Frei R, Biosca FE, Handl M, Trc T.	Acta Chir Orthop Traumatol Cech	Pubmed/MEDLINE	2008	https://pubmed.ncbi.nlm.nih.gov/18315959/		18315959	NO
600	Pubmed-600	Global research trends on platelet-rich plasma for tendon and ligament injuries from the past two decades: A bibliometric and visualized study	Xu J, Du W, Xue X, Chen M, Zhou W, Luo X.	Front Surg	Pubmed/MEDLINE	2023	10.3389/fsurg.2023.1113491		36843990	NO
601	Pubmed-601	Prospects and Applications of Natural Blood-Derived Products in Regenerative Medicine	Wessely-Szponder J, Zdziennicka J, Junkuszew A, Latalski M, Świeca M, Szponder T.	Int J Mol Sci	Pubmed/MEDLINE	2021	10.3390/ijms23010472		35008900	NO
602	Pubmed-602	Innovative Marine-Sourced Hydroxyapatite, Chitosan, Collagen, and Gelatin for Eco-Friendly Bone and Cartilage Regeneration	Elkhenany H, Soliman MW, Atta D, El-Badri N.	J Biomed Mater Res A	Pubmed/MEDLINE	2025	10.1002/jbm.a.37833		39508545	NO
603	Pubmed-603	Radiofrequency perforation and conventional needle percutaneous transseptal left heart access: pathological features	Veldtman GR, Wilson GJ, Peirone A, Hartley A, Estrada M, Norgard G, Leung RK, Visram N, Benson LN.	Catheter Cardiovasc Interv	Pubmed/MEDLINE	2005	10.1002/ccd.20328		16010688	NO
604	Pubmed-604	Sponge-Like Dressings Based on the Association of Chitosan and Sericin for the Treatment of Chronic Skin Ulcers. II. Loading of the Hemoderivative Platelet Lysate	Mori M, Rossi S, Ferrari F, Bonferoni MC, Sandri G, Riva F, Tenci M, Del Fante C, Nicoletti G, Caramella C.	J Pharm Sci	Pubmed/MEDLINE	2016	10.1016/j.xphs.2015.11.043		26886335	NO
605	Pubmed-605	An Injectable and Antifouling Supramolecular Polymer Hydrogel with Microenvironment-Regulatory Function to Prevent Peritendinous Adhesion and Promote Tendon Repair	Wang K, Chen D, Wang Z, Yang J, Liu W.	Macromol Biosci	Pubmed/MEDLINE	2023	10.1002/mabi.202300142		37317041	NO
606	Pubmed-606	Platelet-rich plasma application and heterotopic bone formation following total hip arthroplasty	Klaassen MA, Pietrzak WS.	J Invest Surg	Pubmed/MEDLINE	2011	10.3109/08941939.2011.589885		22047198	NO
607	Pubmed-607	Clinical Uses Of Long-Duration Ultrasound And Long-Duration Sonophoresis In Sports Medicine - Minireview	Walters R, Snyder D.	J Orthop (Chesterton)	Pubmed/MEDLINE	2025	10.52338/tjop.2025.4566		40401229	NO
608	Pubmed-608	APC mutant zebrafish uncover a changing temporal requirement for wnt signaling in liver development	Goessling W, North TE, Lord AM, Ceol C, Lee S, Weidinger G, Bourque C, Strijbosch R, Haramis AP, Puder M, Clevers H, Moon RT, Zon LI.	Dev Biol	Pubmed/MEDLINE	2008	10.1016/j.ydbio.2008.05.526		18585699	NO
609	Pubmed-609	Orthobiologics: Current Status in 2023 and Future Outlook	Rodeo SA.	J Am Acad Orthop Surg	Pubmed/MEDLINE	2023	10.5435/JAAOS-D-22-00808		37130369	NO
610	Pubmed-610	Cord Blood Platelet Gel as a Treatment of Occipital Pressure Injuries in Newborns: Report of Two Cases	Ferrario S, Zorz A, Sorrentino G, Villa S, Cavalli R, Mosca F, Plevani L, Ghirardello S.	Children (Basel)	Pubmed/MEDLINE	2021	10.3390/children8121079		34943275	NO
611	Pubmed-611	Evolution of biotechnological advances and regenerative therapies for endometrial disorders: a systematic review	Rodríguez-Eguren A, Bueno-Fernandez C, Gómez-Álvarez M, Francés-Herrero E, Pellicer A, Bellver J, Seli E, Cervelló I.	Hum Reprod Update	Pubmed/MEDLINE	2024	10.1093/humupd/dmae013		38796750	NO
612	Pubmed-612	Successful use of stellate ganglion block and pulsed radiofrequency in the treatment of posttraumatic stress disorder: a case report	Lipov E.	Pain Res Treat	Pubmed/MEDLINE	2010	10.1155/2010/963948		22110919	NO
613	Pubmed-613	Natural Tooth Pontic: An Instant Esthetic Option for Periodontally Compromised Teeth-A Case Series	Raj R, Mehrotra K, Narayan I, Gowda TM, Mehta DS.	Case Rep Dent	Pubmed/MEDLINE	2016	10.1155/2016/8502927		27994892	NO
614	Pubmed-614	Preparation of Platelet Concentrates for Research and Transfusion Purposes	Greening DW, Simpson RJ, Sparrow RL.	Methods Mol Biol	Pubmed/MEDLINE	2017	10.1007/978-1-4939-7057-5_3		28674875	NO
615	Pubmed-615	Use of platelet rich plasma gel on wound healing: a systematic review and meta-analysis	Carter MJ, Fylling CP, Parnell LK.	Eplasty	Pubmed/MEDLINE	2011	https://pubmed.ncbi.nlm.nih.gov/22028946/		22028946	NO
616	Pubmed-616	[Effect of autologous platelet concentrates on the anatomical and functional outcome of late stage macular hole surgery: A retrospective analysis]	Engelmann K, Sievert U, Hölig K, Wittig D, Weßlau S, Domann S, Siegert G, Valtink M.	Bundesgesundheitsblatt Gesundheitsforschung Gesundheitsschutz	Pubmed/MEDLINE	2015	10.1007/s00103-015-2251-1		26431723	NO
617	Pubmed-617	Implant Placement with Simultaneous Guided Bone Regeneration Using Advanced Platelet-Rich Fibrin and a Deproteinized Bovine Bone Mineral: A 2-Year Retrospective and Comparative Study	De Angelis P, Manicone PF, De Angelis S, Passarelli PC, Desantis V, Romeo A, Liguori MG, D'Addona A.	Int J Periodontics Restorative Dent	Pubmed/MEDLINE	2022	10.11607/prd.5414		36305938	NO
618	Pubmed-618	PrP(c) deficiency and dasatinib protect mouse intestines against radiation injury by inhibiting of c-Src	Strup-Perrot C, Vozenin MC, Monceau V, Pouzoulet F, Petit B, Holler V, Perrot S, Desquibert L, Fouquet S, Souquere S, Pierron G, Rousset M, Thenet S, Cardot P, Benderitter M, Deutsch E, Aigueperse J.	Radiother Oncol	Pubmed/MEDLINE	2016	10.1016/j.radonc.2016.06.009		27406443	NO
619	Pubmed-619	Development and validation of a production process of platelet lysate for autologous use	Plöderl K, Strasser C, Hennerbichler S, Peterbauer-Scherb A, Gabriel C.	Platelets	Pubmed/MEDLINE	2011	10.3109/09537104.2010.531304		21158495	NO
620	Pubmed-620	Assessment of the effect of platelet rich plasma on the healing of operated sacrococcygeal pilonidal sinus by lay-open technique: a randomized clinical trial	Gohar MM, Ali RF, Ismail KA, Ismail TA, Nosair NA.	BMC Surg	Pubmed/MEDLINE	2020	10.1186/s12893-020-00865-x		32962673	NO
621	Pubmed-621	Muscle injuries in athletes: enhancing recovery through scientific understanding and novel therapies	Delos D, Maak TG, Rodeo SA.	Sports Health	Pubmed/MEDLINE	2013	10.1177/1941738113480934		24459552	NO
622	Pubmed-622	Angiogenesis, hemocompatibility and bactericidal effect of bioactive natural polymer-based bilayer adhesive skin substitute for infected burned wound healing	Shahriari-Khalaji M, Sattar M, Cao R, Zhu M.	Bioact Mater	Pubmed/MEDLINE	2023	10.1016/j.bioactmat.2023.07.008		37520303	NO
623	Pubmed-623	[Bioinductive biomaterials for periodontal regeneration]	Zhang YF.	Zhonghua Kou Qiang Yi Xue Za Zhi	Pubmed/MEDLINE	2017	10.3760/cma.j.issn.1002-0098.2017.10.007		29972935	NO
624	Pubmed-624	The contribution of probiotics to combined cellular therapy in skin wound healing in diabetic rats	Karakayalı EM, Tuğlu Mİ.	Ulus Travma Acil Cerrahi Derg	Pubmed/MEDLINE	2025	10.14744/tjtes.2025.37711		41117680	NO
625	Pubmed-625	Efficacy of concentrated autologous platelet-derived growth factors in chronic lower-extremity wounds	McAleer JP, Kaplan E, Persich G.	J Am Podiatr Med Assoc	Pubmed/MEDLINE	2006	10.7547/0960482		17114601	NO
626	Pubmed-626	Orthobiologic Techniques for Surgical Augmentation	Lin KM, Frey CS, Atzmon R, Pierre K, Vel MS, Sherman SL.	Phys Med Rehabil Clin N Am	Pubmed/MEDLINE	2023	10.1016/j.pmr.2022.08.015		36410886	NO
627	Pubmed-627	The Delivery of the Recombinant Protein Cocktail Identified by Stem Cell-Derived Secretome Analysis Accelerates Kidney Repair After Renal Ischemia-Reperfusion Injury	Kim JH, Yang H, Kim MW, Cho KS, Kim DS, Yim HE, Atala Z, Ko IK, Yoo JJ.	Front Bioeng Biotechnol	Pubmed/MEDLINE	2022	10.3389/fbioe.2022.848679		35646873	NO
628	Pubmed-628	Protease activated receptor-2 mediates activated protein C-induced cutaneous wound healing via inhibition of p38	Julovi SM, Xue M, Dervish S, Sambrook PN, March L, Jackson CJ.	Am J Pathol	Pubmed/MEDLINE	2011	10.1016/j.ajpath.2011.07.024		21907694	NO
629	Pubmed-629	Clinical and radiographic outcomes of entire papilla preservation versus open flap debridement using bovine-derived xenograft and leukocyte- and platelet-rich fibrin in the treatment of isolated intrabony defects	Yarkaç FU, Yıldız K, Kalender ME, Öğütcen Ö.	BMC Oral Health	Pubmed/MEDLINE	2025	10.1186/s12903-025-07008-9		41121124	NO
630	Pubmed-630	Effects of platelet concentrate on palatal wound healing after connective tissue graft harvesting	Yen CA, Griffin TJ, Cheung WS, Chen J.	J Periodontol	Pubmed/MEDLINE	2007	10.1902/jop.2007.060275		17397305	NO
631	Pubmed-631	Tendon biomechanics and mechanobiology--a minireview of basic concepts and recent advancements	Wang JH, Guo Q, Li B.	J Hand Ther	Pubmed/MEDLINE	2012	10.1016/j.jht.2011.07.004		21925835	NO
632	Pubmed-632	Positive Effect of Platelet-Rich Plasma on Neoureterocystostomy in Rats: An Experimental Study	Smagulov A, Rysmakhanov M, Sultangereyev Y, Karakaya E, Akdur A, Uysal AC, Borcek P, Mussin N, Haberal M.	Exp Clin Transplant	Pubmed/MEDLINE	2023	10.6002/ect.2022.0333		36656122	NO
633	Pubmed-633	Induced membrane technique using enriched bone grafts for treatment of posttraumatic segmental long bone defects	Piacentini F, Ceglia MJ, Bettini L, Bianco S, Buzzi R, Campanacci DA.	J Orthop Traumatol	Pubmed/MEDLINE	2019	10.1186/s10195-019-0522-6		30859333	NO
634	Pubmed-634	Platelet gels and releasates	Borzini P, Mazzucco L.	Curr Opin Hematol	Pubmed/MEDLINE	2005	10.1097/01.moh.0000177831.70657.e8		16217165	NO
635	Pubmed-635	Topical Human Mesenchymal Stem Cell-Derived Exosomes for Acceleration of Wound Healing Following Tissue Trauma and Aesthetic Procedures: A Case Series	Peredo M, Shivananjappa S.	J Drugs Dermatol	Pubmed/MEDLINE	2024	10.36849/JDD.C7395		38564379	NO
636	Pubmed-636	Autologous platelet-rich plasma treatment in a dog with vincristine extravasation injury	Boztok Ozgermen B.	Acta Vet Hung	Pubmed/MEDLINE	2023	10.1556/004.2023.00730		37171916	NO
637	Pubmed-637	Involvement of PDGF in fibrosis and scleroderma: recent insights from animal models and potential therapeutic opportunities	Iwayama T, Olson LE.	Curr Rheumatol Rep	Pubmed/MEDLINE	2013	10.1007/s11926-012-0304-0		23307576	NO
638	Pubmed-638	Characteristics of an autologous leukocyte and platelet-rich fibrin patch intended for the treatment of recalcitrant wounds	Lundquist R, Holmstrøm K, Clausen C, Jørgensen B, Karlsmark T.	Wound Repair Regen	Pubmed/MEDLINE	2013	10.1111/j.1524-475X.2012.00870.x		23230828	NO
639	Pubmed-639	Evidence-based Surgical Management of Post-acne Scarring in Skin of Color	Gupta A, Kaur M, Patra S, Khunger N, Gupta S.	J Cutan Aesthet Surg	Pubmed/MEDLINE	2020	10.4103/JCAS.JCAS_154_19		32792773	NO
640	Pubmed-640	Borrowing the Features of Biopolymers for Emerging Wound Healing Dressings: A Review	Gardikiotis I, Cojocaru FD, Mihai CT, Balan V, Dodi G.	Int J Mol Sci	Pubmed/MEDLINE	2022	10.3390/ijms23158778		35955912	NO
641	Pubmed-641	Effects of Platelet-Rich Plasma and Concentrated Growth Factor on Viability of Ultra-Diced Cartilage Grafts in a Rabbit Model	Kulaksiz Y, Yenigün A, Şerif Aydin M, Doğan R, Tuğrul S, Özturan O.	J Oral Maxillofac Surg	Pubmed/MEDLINE	2024	10.1016/j.joms.2024.05.041		38909628	NO
642	Pubmed-642	Loss of adenomatous polyposis coli function renders intestinal epithelial cells resistant to the cytokine IL-22	Chen Y, Vandereyken M, Newton IP, Moraga I, Näthke IS, Swamy M.	PLoS Biol	Pubmed/MEDLINE	2019	10.1371/journal.pbio.3000540		31770366	NO
643	Pubmed-643	Immunoglobulin G in Platelet-Derived Wound Healing Factors	Seria E, Samut Tagliaferro S, Cutajar D, Galdies R, Felice A.	Biomed Res Int	Pubmed/MEDLINE	2021	10.1155/2021/4762657		33575328	NO
644	Pubmed-644	The 2020 NBA Orthobiologics Consensus Statement	Cole BJ, Gilat R, DiFiori J, Rodeo SA, Bedi A.	Orthop J Sports Med	Pubmed/MEDLINE	2021	10.1177/23259671211002296		34017878	NO
645	Pubmed-645	Emerging therapy for improving wound repair of severe radiation burns using local bone marrow-derived stem cell administrations	Bey E, Prat M, Duhamel P, Benderitter M, Brachet M, Trompier F, Battaglini P, Ernou I, Boutin L, Gourven M, Tissedre F, Créa S, Mansour CA, de Revel T, Carsin H, Gourmelon P, Lataillade JJ.	Wound Repair Regen	Pubmed/MEDLINE	2010	10.1111/j.1524-475X.2009.00562.x		20082681	NO
646	Pubmed-646	Emerging Role of Cellular Prion Protein in the Maintenance and Expansion of Glioma Stem Cells	Thellung S, Corsaro A, Bosio AG, Zambito M, Barbieri F, Mazzanti M, Florio T.	Cells	Pubmed/MEDLINE	2019	10.3390/cells8111458		31752162	NO
647	Pubmed-647	Trauma, shock, and disseminated intravascular coagulation: lessons from the classical literature	Gando S, Sawamura A, Hayakawa M.	Ann Surg	Pubmed/MEDLINE	2011	10.1097/SLA.0b013e31821221b1		21368657	NO
648	Pubmed-648	The intriguing co-existence of a chronic periaortitis, a pericarditis and a pancreatitis: case report	Rebelo M, Lima J, Ramos L, Vieira JD, Carvalho L, Xavier C, Costa JN.	Acta Reumatol Port	Pubmed/MEDLINE	2011	https://pubmed.ncbi.nlm.nih.gov/21841735/		21841735	NO
649	Pubmed-649	Healing of deep dermal burns by allogeneic mesenchymal stromal cell transplantation	Wittig O, Diaz-Solano D, Chacín T, Rodriguez Y, Ramos G, Acurero G, Leal F, Cardier JE.	Int J Dermatol	Pubmed/MEDLINE	2020	10.1111/ijd.14949		32501530	NO
650	Pubmed-650	Platelet plasma rich products in musculoskeletal medicine: any evidence?	Maffulli N, Del Buono A.	Surgeon	Pubmed/MEDLINE	2012	10.1016/j.surge.2011.03.004		22525416	NO
651	Pubmed-651	Strategies to avoid recurrence of intrauterine adhesions after hysteroscopic adhesiolysis	Jackson MM, Edmonds KA, Jones-Cox CE.	Curr Opin Obstet Gynecol	Pubmed/MEDLINE	2025	10.1097/GCO.0000000000001029		40172533	NO
652	Pubmed-652	PDGF and the progression of renal disease	Boor P, Ostendorf T, Floege J.	Nephrol Dial Transplant	Pubmed/MEDLINE	2014	10.1093/ndt/gft273		24493869	NO
653	Pubmed-653	Safety and Efficacy of Autologous Platelet-rich Fibrin on Graft Uptake in Myringoplasty: A Randomized Controlled Trial	Nair NP, Alexander A, Abhishekh B, Hegde JS, Ganesan S, Saxena SK.	Int Arch Otorhinolaryngol	Pubmed/MEDLINE	2019	10.1055/s-0038-1649495		30647788	NO
654	Pubmed-654	Essential thrombocythemia associated with fibrosis involving bilateral renal sinuses: A case report	Dadkhah A, Bagheri SM, Rakhshankhah N.	Radiol Case Rep	Pubmed/MEDLINE	2023	10.1016/j.radcr.2023.07.016		37539446	NO
655	Pubmed-655	Atrophic Scars: Reinforcing the Flap Mattress Using Adipocyte Transfer in Paraplegic Patients at Risk of Pressure Ulcer Recurrence	Téot L.	Textbook on Scar Management: State of the Art Management and Emerging Technologies	Pubmed/MEDLINE	2020	10.1007/978-3-030-44766-3_63		36351128	NO
656	Pubmed-656	Hypertonic dextrose prolotherapy in osteoarthritis: mechanisms, efficacy, and future research directions	Huang K, Cai H.	Front Endocrinol (Lausanne)	Pubmed/MEDLINE	2025	10.3389/fendo.2025.1602727		40831953	NO
657	Pubmed-657	AAOS Research Symposium Updates and Consensus: Biologic Treatment of Orthopaedic Injuries	LaPrade RF, Dragoo JL, Koh JL, Murray IR, Geeslin AG, Chu CR.	J Am Acad Orthop Surg	Pubmed/MEDLINE	2016	10.5435/JAAOS-D-16-00086		27227987	NO
658	Pubmed-658	Proliferative retinopathy during hyperbaric oxygen treatment	Tran V, Smart D.	Diving Hyperb Med	Pubmed/MEDLINE	2017	10.28920/dhm47.3.203		28868603	NO
659	Pubmed-659	Bioengineered skin constructs based on mesenchymal stromal cells and acellular dermal matrix exposed to inflammatory microenvironment releasing growth factors involved in skin repair	Correa-Araujo L, Prieto-Abello L, Lara-Bertrand A, Medina-Solano M, Guerrero L, Camacho B, Silva-Cote I.	Stem Cell Res Ther	Pubmed/MEDLINE	2023	10.1186/s13287-023-03535-w		37880776	NO
660	Pubmed-660	The Concept of Anatomical Reconstruction of the Foveola Using Activated Conditioned Plasma (ACP)	Popowska M, Popowska L, Balashevich LI, Szaflik JP, Łazicka-Gałecka M.	J Clin Med	Pubmed/MEDLINE	2025	10.3390/jcm14155358		40806981	NO
661	Pubmed-661	The effects of platelet-rich clot releasate on the expression of MMP-1 and type I collagen in human adult dermal fibroblasts: PRP is a stronger MMP-1 stimulator	Shin MK, Lee JW, Kim YI, Kim YO, Seok H, Kim NI.	Mol Biol Rep	Pubmed/MEDLINE	2014	10.1007/s11033-013-2718-9		24293148	NO
662	Pubmed-662	Thrombin receptors in vascular smooth muscle cells - function and regulation by vasodilatory prostaglandins	Schrör K, Bretschneider E, Fischer K, Fischer JW, Pape R, Rauch BH, Rosenkranz AC, Weber AA.	Thromb Haemost	Pubmed/MEDLINE	2010	10.1160/TH09-09-0627		20143010	NO
663	Pubmed-663	Regenerative Endodontics: A Potential Solution for External Root Resorption (Case Series)	Yoshpe M, Einy S, Ruparel N, Lin S, Kaufman AY.	J Endod	Pubmed/MEDLINE	2020	10.1016/j.joen.2019.10.023		31813579	NO
664	Pubmed-664	Prion protein participates in the protection of mice from lipopolysaccharide infection by regulating the inflammatory process	Liu J, Zhao D, Liu C, Ding T, Yang L, Yin X, Zhou X.	J Mol Neurosci	Pubmed/MEDLINE	2015	10.1007/s12031-014-0319-2		24838383	NO
665	Pubmed-665	Treatment of glabella skin necrosis following injection of hyaluronic acid filler using platelet-rich plasma	Kang BK, Kang IJ, Jeong KH, Shin MK.	J Cosmet Laser Ther	Pubmed/MEDLINE	2016	10.3109/14764172.2015.1052512		26052808	NO
666	Pubmed-666	An injectable platelet lysate-hyaluronic acid hydrogel supports cellular activities and induces chondrogenesis of encapsulated mesenchymal stem cells	Jooybar E, Abdekhodaie MJ, Alvi M, Mousavi A, Karperien M, Dijkstra PJ.	Acta Biomater	Pubmed/MEDLINE	2019	10.1016/j.actbio.2018.10.031		30366137	NO
667	Pubmed-667	Tissue Engineered Successful Reconstruction of a Complex Traumatized Lower Extremity	Saha S.	J Orthop Case Rep	Pubmed/MEDLINE	2021	10.13107/jocr.2021.v11.i09.2390		35415158	NO
668	Pubmed-668	Early histological evaluation of bone defect healing with and without guided bone regeneration techniques: experimental animal studies	Lysiak-Drwal K, Dominiak M, Solski L, Zywicka B, Pielka S, Konopka T, Gerber H.	Postepy Hig Med Dosw (Online)	Pubmed/MEDLINE	2008	https://pubmed.ncbi.nlm.nih.gov/18583951/		18583951	NO
669	Pubmed-669	Searching for a good model for systemic sclerosis: the molecular profile and vascular changes occurring in UCD-200 chickens strongly resemble the early phase of human systemic sclerosis	Cipriani P, Di Benedetto P, Dietrich H, Ruscitti P, Liakouli V, Carubbi F, Pantano I, Berardicurti O, Sgonc R, Giacomelli R.	Arch Med Sci	Pubmed/MEDLINE	2016	10.5114/aoms.2016.60970		27478465	NO
670	Pubmed-670	Characterization of wound drainage fluids as a source of soluble factors associated with wound healing: comparison with platelet-rich plasma and potential use in cell culture	Aiba-Kojima E, Tsuno NH, Inoue K, Matsumoto D, Shigeura T, Sato T, Suga H, Kato H, Nagase T, Gonda K, Koshima I, Takahashi K, Yoshimura K.	Wound Repair Regen	Pubmed/MEDLINE	2007	10.1111/j.1524-475X.2007.00259.x		17650095	NO
671	Pubmed-671	A patient-like swine model of gastrointestinal fibrotic strictures for advancing therapeutics	Li L, Itani MI, Salimian KJ, Li Y, Gutierrez OB, Hu H, Fayad G, Donet JA, Joo MK, Ensign LM, Kumbhari V, Selaru FM.	Sci Rep	Pubmed/MEDLINE	2021	10.1038/s41598-021-92628-8		34172773	NO
672	Pubmed-672	Allogeneic mesenchymal stem cells and xenogenic platelet rich plasma, associated or not, in the repair of bone failures in rabbits with secondary osteoporosis	Rocha MAC, Silva LMC, Oliveira WA, Bezerra DO, Silva GCD, Silva LDS, Medeiros BLDN, Baêta SAF, Carvalho MAM, Argôlo NM Neto.	Acta Cir Bras	Pubmed/MEDLINE	2017	10.1590/s0102-865020170090000009		29019594	NO
673	Pubmed-673	Role of platelet-derived growth factors in physiology and medicine	Andrae J, Gallini R, Betsholtz C.	Genes Dev	Pubmed/MEDLINE	2008	10.1101/gad.1653708		18483217	NO
674	Pubmed-674	Modern Wound Dressings: Hydrogel Dressings	Brumberg V, Astrelina T, Malivanova T, Samoilov A.	Biomedicines	Pubmed/MEDLINE	2021	10.3390/biomedicines9091235		34572421	NO
675	Pubmed-675	Cyclin D1/CDK coordination with the cellular prion protein upregulated cell proliferation signaling and preserved neurological function in acute IS rats	Lin KC, Chen KH, Chiang JY, Chai HT, Huang CR, Chen YL, Wang YT, Guo J, Yip HK.	Int J Biol Sci	Pubmed/MEDLINE	2025	10.7150/ijbs.98013		41079934	NO
676	Pubmed-676	Mental health disorders among patients with acute myocardial infarction in the United States	Sreenivasan J, Khan MS, Khan SU, Hooda U, Aronow WS, Panza JA, Levine GN, Commodore-Mensah Y, Blumenthal RS, Michos ED.	Am J Prev Cardiol	Pubmed/MEDLINE	2020	10.1016/j.ajpc.2020.100133		34327485	NO
677	Pubmed-677	Mechanisms and metabolic consequences of adipocyte progenitor replicative senescence	Lin T, Mohammad A, Kolonin MG, Eckel-Mahan KL.	Immunometabolism (Cobham)	Pubmed/MEDLINE	2024	10.1097/IN9.0000000000000046		39211801	NO
678	Pubmed-678	Therapeutic protocol using growth factors in electrocution wounds--case reports and review of the literature	Teodoreanu RN, Popescu SA, Lascăr I, Vulturescu V, Grigore A.	Rom J Morphol Embryol	Pubmed/MEDLINE	2014	https://pubmed.ncbi.nlm.nih.gov/24970005/		24970005	NO
679	Pubmed-679	Chronic Ocular Sequelae of Stevens-Johnson Syndrome: Recent Advances in Understanding of Patho-Physiology and Management	Narang P, D'Souza S.	Semin Ophthalmol	Pubmed/MEDLINE	2025	10.1080/08820538.2025.2545264		40802913	NO
680	Pubmed-680	Platelet-rich therapies as an emerging platform for regenerative medicine	Orive G, Anitua E.	Expert Opin Biol Ther	Pubmed/MEDLINE	2021	10.1080/14712598.2021.1936495		34043484	NO
681	Pubmed-681	[Reconstraction of severe anterior maxillary ridge atrophy: combination of several surgical techniques]	Schwartz-Arad D.	Refuat Hapeh Vehashinayim (1993)	Pubmed/MEDLINE	2017	https://pubmed.ncbi.nlm.nih.gov/30699495/		30699495	NO
682	Pubmed-682	Influence of Human Platelet Lysate on Extracellular Matrix Deposition and Cellular Characteristics in Adipose-Derived Stem Cell Sheets	Cheng NC, Tu YK, Lee NH, Young TH.	Front Cell Dev Biol	Pubmed/MEDLINE	2020	10.3389/fcell.2020.558354		33195191	NO
683	Pubmed-683	Hepatic fibrosis: from bench to bedside	Schuppan D, Popov Y.	J Gastroenterol Hepatol	Pubmed/MEDLINE	2002	10.1046/j.1440-1746.17.s3.18.x		12472954	NO
684	Pubmed-684	Effects of single- and double-layered resorbable membranes and platelet-rich fibrin on bone healing	Tayşi M, Atalay B, Çankaya B, Yıldırım S.	Clin Oral Investig	Pubmed/MEDLINE	2018	10.1007/s00784-017-2259-z		29080077	NO
685	Pubmed-685	Survival of endothelial cells in vitro on Paclitaxel-loaded coronary stents	Prasad CK, Resmi KR, Krishnan LK, Vaishnav R.	J Biomater Appl	Pubmed/MEDLINE	2005	10.1177/0885328205047397		15788425	NO
686	Pubmed-686	Diverse Treatments for Deep Burn Wounds: A Case Report	Zhou L, Liu C, Luo Y, Xiang F, Song H.	Adv Skin Wound Care	Pubmed/MEDLINE	2021	10.1097/01.ASW.0000734392.64937.56		33739953	NO
687	Pubmed-687	Natural, Synthetic and their Combinatorial Nanocarriers Based Drug Delivery System in the Treatment Paradigm for Wound Healing Via Dermal Targeting	Iqubal MK, Saleem S, Iqubal A, Chaudhuri A, Pottoo FH, Ali J, Baboota S.	Curr Pharm Des	Pubmed/MEDLINE	2020	10.2174/1381612826666200612164511		32532188	NO
688	Pubmed-688	An Advanced Review: Polyurethane-Related Dressings for Skin Wound Repair	Liang W, Ni N, Huang Y, Lin C.	Polymers (Basel)	Pubmed/MEDLINE	2023	10.3390/polym15214301		37959982	NO
689	Pubmed-689	Protective role of activated protein C in lung and airway remodeling	Suzuki K, Gabazza EC, Hayashi T, Kamada H, Adachi Y, Taguchi O.	Crit Care Med	Pubmed/MEDLINE	2004	10.1097/01.ccm.0000129668.96935.a8		15118528	NO
690	Pubmed-690	Stem Cell Therapy Offers a Possible Safe and Promising Alternative Approach for Treating Vitiligo: A Review	Esquivel D, Mishra R, Srivastava A.	Curr Pharm Des	Pubmed/MEDLINE	2020	10.2174/1381612826666200730221446		32744962	NO
691	Pubmed-691	[Clinical outcome of tibiotalocalcaneal fusion using cannulated screw and humeral proximal locking plate inverted fixation through a lateral transfibular approach]	Zhang DX, Zhong X, Deng XD, Xiong M, Li W, Zhang SB, Li YX, Zhang H.	Zhongguo Gu Shang	Pubmed/MEDLINE	2020	10.12200/j.issn.1003-0034.2020.12.015		33369326	NO
692	Pubmed-692	Toward delivery of multiple growth factors in tissue engineering	Chen FM, Zhang M, Wu ZF.	Biomaterials	Pubmed/MEDLINE	2010	10.1016/j.biomaterials.2010.04.053		20493521	NO
693	Pubmed-693	Proximal Hamstring Tendon Injuries: Diagnosis and Management	Sheean AJ, Arner JW, Bradley JP.	Arthroscopy	Pubmed/MEDLINE	2021	10.1016/j.arthro.2020.12.201		33546782	NO
694	Pubmed-694	Effect of injecting adipose stem cells combined with platelet-rich fibrin releasate at Shenshu acupoint (BL23) on acute kidney injury in rabbits	Chuang HN, Pei W, Kuo TF, Liu YH, Wang CY, Chang YW, Chuang CH, Yang CH, Chuang MH.	Front Pharmacol	Pubmed/MEDLINE	2025	10.3389/fphar.2025.1409056		40144656	NO
695	Pubmed-695	The magnitude of cytokine production by stimulated CD56(+) cells is associated with early stages of systemic sclerosis	Cossu M, van Bon L, Nierkens S, Bellocchi C, Santaniello A, Dolstra H, Beretta L, Radstake TR.	Clin Immunol	Pubmed/MEDLINE	2016	10.1016/j.clim.2016.09.004		27616458	NO
696	Pubmed-696	Maternal reflective functioning, interpersonal violence-related posttraumatic stress disorder, and risk for psychopathology in early childhood	Suardi F, Moser DA, Sancho Rossignol A, Manini A, Vital M, Merminod G, Kreis A, Ansermet F, Rusconi Serpa S, Schechter DS.	Attach Hum Dev	Pubmed/MEDLINE	2020	10.1080/14616734.2018.1555602		30560713	NO
697	Pubmed-697	How Do Dendritic Cells Play the Role in Ischemia/Reperfusion Triggered Kidney Allograft Rejection	Cai S, Ichimaru N, Takahara S.	Curr Gene Ther	Pubmed/MEDLINE	2017	10.2174/1566523218666180214095956		29446738	NO
698	Pubmed-698	Physicochemical and biocompatibility characterisation of a 3D lyophilised platelet-rich fibrin scaffold for cleft lip and palate repair	Ngah NA, Ratnayake J, Dias GJ, Tong DC, Noor SNFM, Cooper PR, Hussaini HM.	J Appl Biomater Funct Mater	Pubmed/MEDLINE	2024	10.1177/22808000241289208		39369296	NO
699	Pubmed-699	Harnessing the Physiological Functions of Cellular Prion Protein in the Kidneys: Applications for Treating Renal Diseases	Yoon S, Go G, Yoon Y, Lim J, Lee G, Lee S.	Biomolecules	Pubmed/MEDLINE	2021	10.3390/biom11060784		34067472	NO
700	Pubmed-700	Modification of xenogenic bone substitute materials--effects on the early healing cascade in vitro	Kämmerer PW, Schiegnitz E, Alshihri A, Draenert FG, Wagner W.	Clin Oral Implants Res	Pubmed/MEDLINE	2014	10.1111/clr.12153		23551638	NO
701	Pubmed-701	Mesenchymal stem cells for clinical application	Sensebé L, Krampera M, Schrezenmeier H, Bourin P, Giordano R.	Vox Sang	Pubmed/MEDLINE	2010	10.1111/j.1423-0410.2009.01227.x		19663934	NO
702	Pubmed-702	Pathogenesis and treatment of wound healing in patients with diabetes after tooth extraction	Yang S, Li Y, Liu C, Wu Y, Wan Z, Shen D.	Front Endocrinol (Lausanne)	Pubmed/MEDLINE	2022	10.3389/fendo.2022.949535		36213270	NO
703	Pubmed-703	A systematic review and meta-analysis of treatment modalities and their impact on the healing progression of diabetic foot ulcers	Zhang Y, Huang B, Wang T, Dong H, Huang X, Li X.	Int J Burns Trauma	Pubmed/MEDLINE	2025	10.62347/WVEM7973		40400718	NO
704	Pubmed-704	Human platelet-rich plasma- and extracellular matrix-derived peptides promote impaired cutaneous wound healing in vivo	Demidova-Rice TN, Wolf L, Deckenback J, Hamblin MR, Herman IM.	PLoS One	Pubmed/MEDLINE	2012	10.1371/journal.pone.0032146		22384158	NO
705	Pubmed-705	Efficacy of leukocyte- and platelet-rich fibrin in wound healing: a randomized controlled clinical trial	Chignon-Sicard B, Georgiou CA, Fontas E, David S, Dumas P, Ihrai T, Lebreton E.	Plast Reconstr Surg	Pubmed/MEDLINE	2012	10.1097/PRS.0b013e31826d1711		23190833	NO
706	Pubmed-706	An update on an immune system that goes awry in systemic sclerosis	van Bon L, Cossu M, Radstake TR.	Curr Opin Rheumatol	Pubmed/MEDLINE	2011	10.1097/BOR.0b013e32834b0dac		21885976	NO
707	Pubmed-707	Angiotensin Converting Enzyme Inhibitors (ACEIs) Decrease the Progression of Cardiac Fibrosis in Rheumatic Heart Disease Through the Inhibition of IL-33/sST2	Ambari AM, Setianto B, Santoso A, Radi B, Dwiputra B, Susilowati E, Tulrahmi F, Doevendans PA, Cramer MJ.	Front Cardiovasc Med	Pubmed/MEDLINE	2020	10.3389/fcvm.2020.00115		32850979	NO
708	Pubmed-708	Addition of platelet-rich plasma supports immune modulation and improved mechanical integrity in Alloderm mesh for ventral hernia repair in a rat model	Fernandez-Moure JS, Van Eps JL, Scherba JC, Yazdi IK, Robbins A, Cabrera F, Vatsaas CJ, Moreno M, Weiner BK, Tasciotti E.	J Tissue Eng Regen Med	Pubmed/MEDLINE	2021	10.1002/term.3156		33197147	NO
709	Pubmed-709	﻿﻿﻿Synergism in Using Negative Pressure Wound Therapy With Alternated Applications of Autologous Platelet-derived Growth Factors in Treating Post-acute Surgical Wounds	Gurvich L.	Wounds	Pubmed/MEDLINE	2009	https://pubmed.ncbi.nlm.nih.gov/25903320/		25903320	NO
710	Pubmed-710	Engineering Enriched Microenvironments with Gradients of Platelet Lysate in Hydrogel Fibers	Santo VE, Babo P, Amador M, Correia C, Cunha B, Coutinho DF, Neves NM, Mano JF, Reis RL, Gomes ME.	Biomacromolecules	Pubmed/MEDLINE	2016	10.1021/acs.biomac.6b00150		27203709	NO
711	Pubmed-711	Defined serum-free three-dimensional culture of umbilical cord-derived mesenchymal stem cells yields exosomes that promote fibroblast proliferation and migration in vitro	Faruqu FN, Liam-Or R, Zhou S, Nip R, Al-Jamal KT.	FASEB J	Pubmed/MEDLINE	2021	10.1096/fj.202001768RR		33368666	NO
712	Pubmed-712	Effects of Super-Activated Platelet Lysate on Early Healing of Tooth Extraction Sockets in Rats	Guo X, Lu H, Liu C, Zhang Y, Bi L.	Drug Des Devel Ther	Pubmed/MEDLINE	2022	10.2147/DDDT.S363766		35860524	NO
713	Pubmed-713	Healing through the lens of immunothrombosis: Biology-inspired, evolution-tailored, and human-engineered biomimetic therapies	Padilla S, Nurden AT, Prado R, Nurden P, Anitua E.	Biomaterials	Pubmed/MEDLINE	2021	10.1016/j.biomaterials.2021.121205		34710794	NO
714	Pubmed-714	Autologous platelet-rich plasma: evidence for clinical use	Cohn CS, Lockhart E.	Curr Opin Hematol	Pubmed/MEDLINE	2015	10.1097/MOH.0000000000000183		26390166	NO
715	Pubmed-715	CFTR is a tumor suppressor gene in murine and human intestinal cancer	Than BL, Linnekamp JF, Starr TK, Largaespada DA, Rod A, Zhang Y, Bruner V, Abrahante J, Schumann A, Luczak T, Walter J, Niemczyk A, O'Sullivan MG, Medema JP, Fijneman RJ, Meijer GA, Van den Broek E, Hodges CA, Scott PM, Vermeulen L, Cormier RT.	Oncogene	Pubmed/MEDLINE	2016	10.1038/onc.2015.483		26751771	NO
716	Pubmed-716	Stimulation of PAR-1 or PAR-4 promotes similar pattern of VEGF and endostatin release and pro-angiogenic responses mediated by human platelets	Etulain J, Mena HA, Negrotto S, Schattner M.	Platelets	Pubmed/MEDLINE	2015	10.3109/09537104.2015.1051953		26082997	NO
717	Pubmed-717	Platelet Lysate Activates Human Subcutaneous Adipose Tissue Cells by Promoting Cell Proliferation and Their Paracrine Activity Toward Epidermal Keratinocytes	Romaldini A, Mastrogiacomo M, Cancedda R, Descalzi F.	Front Bioeng Biotechnol	Pubmed/MEDLINE	2018	10.3389/fbioe.2018.00203		30622945	NO
718	Pubmed-718	Shaping the future of urogynecology through regenerative medicine	Henderson T, Christman KL, Alperin M.	Curr Opin Obstet Gynecol	Pubmed/MEDLINE	2025	10.1097/GCO.0000000000001072		41017449	NO
719	Pubmed-719	Activated protein C: biased for translation	Griffin JH, Zlokovic BV, Mosnier LO.	Blood	Pubmed/MEDLINE	2015	10.1182/blood-2015-02-355974		25824691	NO
720	Pubmed-720	Critical role of activated protein C in early coagulopathy and later organ failure, infection and death in trauma patients	Cohen MJ, Call M, Nelson M, Calfee CS, Esmon CT, Brohi K, Pittet JF.	Ann Surg	Pubmed/MEDLINE	2012	10.1097/SLA.0b013e318235d9e6		22133894	NO
721	Pubmed-721	Use of Biologics and Stem Cells for Wound Healing in the Horse	Harman RM, Rajesh A, Van de Walle GR.	Vet Clin North Am Equine Pract	Pubmed/MEDLINE	2023	10.1016/j.cveq.2023.06.003		37442731	NO
722	Pubmed-722	Regenerating the uterus: translational advances in endometrial bioengineering and immunotherapeutics	Lee D, Kang YJ, Song H.	Semin Immunopathol	Pubmed/MEDLINE	2025	10.1007/s00281-025-01063-8		41028241	NO
723	Pubmed-723	Concentrated Growth Factor Constructs Improve Wound Healing After Third Molar Surgery: A Split-Mouth Randomized Controlled Trial	Huang C, Zhou C, Fan X, Liu H, Xu Y.	J Oral Maxillofac Surg	Pubmed/MEDLINE	2025	10.1016/j.joms.2025.05.012		40514018	NO
724	Pubmed-724	Elevated expression of PDGF-C in coxsackievirus B3-induced chronic myocarditis	Grün K, Markova B, Böhmer FD, Berndt A, Kosmehl H, Leipner C.	Eur Heart J	Pubmed/MEDLINE	2005	10.1093/eurheartj/ehi168		15757958	NO
725	Pubmed-725	Absence of cutaneous TNFalpha-producing CD4+ T cells and TNFalpha may allow for fibrosis rather than epithelial cytotoxicity in murine sclerodermatous graft-versus-host disease, a model for human scleroderma	Askew D, Zhou L, Wu C, Chen G, Gilliam AC.	J Invest Dermatol	Pubmed/MEDLINE	2007	10.1038/sj.jid.5700813		17429441	NO
726	Pubmed-726	Laser and Energy Treatments for Acne Scarring: A Review of Clinical Trials	Ziebart RL, Antezana LA, Crum OM, Lynch M, Wyles SP.	J Drugs Dermatol	Pubmed/MEDLINE	2024	10.36849/jdd.8195		39630683	NO
727	Pubmed-727	Treatment of watermelon stomach (GAVE syndrome) by means of endoscopic argon plasma coagulation (APC): long-term outcome	Probst A, Scheubel R, Wienbeck M.	Z Gastroenterol	Pubmed/MEDLINE	2001	10.1055/s-2001-15722		11474999	NO
728	Pubmed-728	TL1A (TNFSF15) and DR3 (TNFRSF25): A Co-stimulatory System of Cytokines With Diverse Functions in Gut Mucosal Immunity	Valatas V, Kolios G, Bamias G.	Front Immunol	Pubmed/MEDLINE	2019	10.3389/fimmu.2019.00583		30972074	NO
729	Pubmed-729	Functional regulation of YAP mechanosensitive transcriptional coactivator by Focused Low-Intensity Pulsed Ultrasound (FLIPUS) enhances proliferation of murine mesenchymal precursors	Puts R, Rikeit P, Ruschke K, Knaus P, Schreivogel S, Raum K.	PLoS One	Pubmed/MEDLINE	2018	10.1371/journal.pone.0206041		30365513	NO
730	Pubmed-730	The role of vitreoretinal surgery in the treatment of posttraumatic macular hole	García-Arumí J, Corcostegui B, Cavero L, Sararols L.	Retina	Pubmed/MEDLINE	1997	10.1097/00006982-199709000-00003		9355183	NO
731	Pubmed-731	Advances in biology and mechanics of rotator cuff repair	Lorbach O, Baums MH, Kostuj T, Pauly S, Scheibel M, Carr A, Zargar N, Saccomanno MF, Milano G.	Knee Surg Sports Traumatol Arthrosc	Pubmed/MEDLINE	2015	10.1007/s00167-014-3487-2		25573661	NO
732	Pubmed-732	PDGF receptor signaling networks in normal and cancer cells	Demoulin JB, Essaghir A.	Cytokine Growth Factor Rev	Pubmed/MEDLINE	2014	10.1016/j.cytogfr.2014.03.003		24703957	NO
733	Pubmed-733	Emerging treatments in alopecia	Falto-Aizpurua L, Choudhary S, Tosti A.	Expert Opin Emerg Drugs	Pubmed/MEDLINE	2014	10.1517/14728214.2014.974550		25330928	NO
734	Pubmed-734	An unusual case of familial adenomatous polyposis with very early symptom occurrence	Ponz de Leon M, Bianchini MA, Reggiani-Bonetti L, Pedroni M, Di Gregorio C, Merighi A, Rossi G, Magnani G, Domati F, Cacciari A.	Fam Cancer	Pubmed/MEDLINE	2014	10.1007/s10689-014-9718-3		24770791	NO
735	Pubmed-735	[A method of suture-free anastomosis of nerve transplantation is being reported, using facial nerve as the example (author's transl)]	Fischer H.	Laryngol Rhinol Otol (Stuttg)	Pubmed/MEDLINE	1979	https://pubmed.ncbi.nlm.nih.gov/431234/		431234	NO
736	Pubmed-736	State-of-the-art technologies provide new insights linking skin and blood vessel abnormalities in SSc-related disorders	Dinsdale G, Wilkinson S, Wilkinson J, Moore TL, Manning JB, Berks M, Marjanovic E, Dickinson M, Herrick AL, Murray AK.	Microvasc Res	Pubmed/MEDLINE	2020	10.1016/j.mvr.2020.104006		32320708	NO
737	Pubmed-737	Recent Evidence for Orthobiologics Combined with Hydrogels for Joint Tissue Regeneration: Focus on Osteoarthritis	Cavallo C, Desando G, D'Alessandro M, Grigolo B, Roseti L.	Gels	Pubmed/MEDLINE	2025	10.3390/gels11070551		40710712	NO
738	Pubmed-738	The effect of human osteoblasts on proliferation and neo-vessel formation of human umbilical vein endothelial cells in a long-term 3D co-culture on polyurethane scaffolds	Hofmann A, Ritz U, Verrier S, Eglin D, Alini M, Fuchs S, Kirkpatrick CJ, Rommens PM.	Biomaterials	Pubmed/MEDLINE	2008	10.1016/j.biomaterials.2008.07.024		18692894	NO
739	Pubmed-739	Thermoablative Techniques for Excessive Central Airway Collapse: An Ex Vivo Pilot Study on Sheep Tracheal Tissue	de Lima A, Vidal B, Kheir F, VanderLaan PA, Mallur PS, Gangadharan SP, Majid A.	J Bronchology Interv Pulmonol	Pubmed/MEDLINE	2020	10.1097/LBR.0000000000000647		32101912	NO
740	Pubmed-740	Autologous platelet-rich plasma as an adipocyte in vivo delivery system: case report	Azzena B, Mazzoleni F, Abatangelo G, Zavan B, Vindigni V.	Aesthetic Plast Surg	Pubmed/MEDLINE	2008	10.1007/s00266-007-9022-9		17805922	NO
741	Pubmed-741	Effect of Adenomatous Polyposis Coli Loss on Tumorigenic Potential in Pancreatic Ductal Adenocarcinoma	Cole JM, Simmons K, Prosperi JR.	Cells	Pubmed/MEDLINE	2019	10.3390/cells8091084		31540078	NO
742	Pubmed-742	IQGAP1: a key regulator of adhesion and migration	Noritake J, Watanabe T, Sato K, Wang S, Kaibuchi K.	J Cell Sci	Pubmed/MEDLINE	2005	10.1242/jcs.02379		15890984	NO
743	Pubmed-743	Platelet Factor 4 Attenuates Experimental Acute Liver Injury in Mice	Drescher HK, Brandt EF, Fischer P, Dreschers S, Schwendener RA, Kowalska MA, Canbay A, Wasmuth HE, Weiskirchen R, Trautwein C, Berres ML, Kroy DC, Sahin H.	Front Physiol	Pubmed/MEDLINE	2019	10.3389/fphys.2019.00326		30971954	NO
744	Pubmed-744	Allogeneic Bone Marrow Mesenchymal Stromal Cell Transplantation Induces Dentin Pulp Complex-like Formation in Immature Teeth with Pulp Necrosis and Apical Periodontitis	Gomez-Sosa JF, Cardier JE, Wittig O, Díaz-Solano D, Lara E, Duque K, Ramos-González G.	J Endod	Pubmed/MEDLINE	2024	10.1016/j.joen.2024.01.002		38237659	NO
745	Pubmed-745	Research Situation, Hotspots, and Global Trends in Laser Treatment of Acne Scars: A Bibliometric Analysis of Related Research From 2014 to 2024	Wen Y, Cai Y, Zhang L, Li L, Wang J, Jiang F, Sun N, Zeng N.	J Cosmet Dermatol	Pubmed/MEDLINE	2025	10.1111/jocd.16663		39529377	NO
746	Pubmed-746	[The use of platelet-rich plasma in the treatment of cicatricial stenosis of the larynx and cervical trachea]	Kirasirova EA, Yumatova DA, Mamedov RF, Lafutkina NV, Rezakov RA, Mironova DA.	Vestn Otorinolaringol	Pubmed/MEDLINE	2023	10.17116/otorino20228804173		37767594	NO
747	Pubmed-747	Platelet-derived Extracellular Vesicles: An Emerging Therapeutic Approach	Tao SC, Guo SC, Zhang CQ.	Int J Biol Sci	Pubmed/MEDLINE	2017	10.7150/ijbs.19776		28808416	NO
748	Pubmed-748	CD10/Neprilysin Enrichment in Infrapatellar Fat Pad-Derived Mesenchymal Stem Cells Under Regulatory-Compliant Conditions: Implications for Efficient Synovitis and Fat Pad Fibrosis Reversal	Kouroupis D, Bowles AC, Best TM, Kaplan LD, Correa D.	Am J Sports Med	Pubmed/MEDLINE	2020	10.1177/0363546520917699		32427493	NO
749	Pubmed-749	Nanobioactive Blood-Derived Shear-Thinning Biomaterial for Tissue Engineering Applications	Gangrade A, Zehtabi F, Rashad A, Haghniaz R, Falcone N, Mandal K, Khosravi S, Deka S, Yamauchi A, Voskanian L, Kim HJ, Ermis M, Khademhosseini A, de Barros NR.	Appl Mater Today	Pubmed/MEDLINE	2024	10.1016/j.apmt.2024.102250		39006868	NO
750	Pubmed-750	Adult adipose-derived stem cells and breast cancer: a controversial relationship	Bielli A, Scioli MG, Gentile P, Agostinelli S, Tarquini C, Cervelli V, Orlandi A.	Springerplus	Pubmed/MEDLINE	2014	10.1186/2193-1801-3-345		25089245	NO
751	Pubmed-751	Orthopaedic Musculoskeletal Biologics Research Impacts Patient Care: The Third Annual Arthroscopy: The Journal of Arthroscopic and Related Surgery Orthobiologics Virtual Special Issue	Sachs JP, Mufti YN, Cole BJ.	Arthroscopy	Pubmed/MEDLINE	2025	10.1016/j.arthro.2025.03.005		40090528	NO
752	Pubmed-752	Controlled release strategies for bone, cartilage, and osteochondral engineering--Part II: challenges on the evolution from single to multiple bioactive factor delivery	Santo VE, Gomes ME, Mano JF, Reis RL.	Tissue Eng Part B Rev	Pubmed/MEDLINE	2013	10.1089/ten.TEB.2012.0727		23249320	NO
753	Pubmed-753	A subset of cranial fasciitis is associated with dysregulation of the Wnt/beta-catenin pathway	Rakheja D, Cunningham JC, Mitui M, Patel AS, Tomlinson GE, Weinberg AG.	Mod Pathol	Pubmed/MEDLINE	2008	10.1038/modpathol.2008.112		18587328	NO
754	Pubmed-754	Hepatitis C mortality trends in Mexico from 2001 to 2017	Martínez-Bohorquez MC, Carnalla M, Chávez-Tapia N, Barrientos-Gutiérrez T.	Ann Hepatol	Pubmed/MEDLINE	2023	10.1016/j.aohep.2023.101083		36871855	NO
755	Pubmed-755	Platelet-derived growth factor signaling in the lung. From lung development and disease to clinical studies	Noskovičová N, Petřek M, Eickelberg O, Heinzelmann K.	Am J Respir Cell Mol Biol	Pubmed/MEDLINE	2015	10.1165/rcmb.2014-0294TR		25303647	NO
756	Pubmed-756	Combined Phloretin and Human Platelet-rich Plasma Effectively Preserved Integrities of Brain Structure and Neurological Function in Rat after Traumatic Brain Damage	Lin KC, Chen KH, Shao PL, Chai HT, Sung PH, Chiang JY, Ko SF, Yip HK.	Curr Mol Pharmacol	Pubmed/MEDLINE	2024	10.2174/0118761429316684240816062458		39177134	NO
757	Pubmed-757	A Blissful Role of Probiotic Therapy as an Adjunct to Periodontal Surgery in the Treatment of Periodontitis	Baishya B, Yadav S, Mahajan K, Kumar P, Ali H, Rishi MS, Wankhede P.	Cureus	Pubmed/MEDLINE	2024	10.7759/cureus.71180		39525150	NO
758	Pubmed-758	Sprouty1 regulates gonadal white adipose tissue growth through a PDGFRα/β-Akt pathway	Yang X, Pande S, Koza RA, Friesel R.	Adipocyte	Pubmed/MEDLINE	2021	10.1080/21623945.2021.1987634		34714716	NO
759	Pubmed-759	Expression of oncogene products HER2/Neu and Ras and fibrosis-related growth factors bFGF, TGF-beta, and PDGF in bile from biliary malignancies and inflammatory disorders	Su WC, Shiesh SC, Liu HS, Chen CY, Chow NH, Lin XZ.	Dig Dis Sci	Pubmed/MEDLINE	2001	10.1023/a:1010619316436		11478488	NO
760	Pubmed-760	Raynaud's phenomenon and plasma endothelin: correlations with capillaroscopic patterns in systemic sclerosis	Sulli A, Soldano S, Pizzorni C, Montagna P, Secchi ME, Villaggio B, Seriolo B, Brizzolara R, Cutolo M.	J Rheumatol	Pubmed/MEDLINE	2009	10.3899/jrheum.081030		19369451	NO
761	Pubmed-761	[Ulcers and diabetic foot : Modern and alternative treatment strategies]	Tanasov A, Nwabudike LC, Tiplica GS.	Dermatologie (Heidelb)	Pubmed/MEDLINE	2025	10.1007/s00105-024-05442-4		39690198	NO
762	Pubmed-762	The Regulation of Adipose Tissue Health by Estrogens	Steiner BM, Berry DC.	Front Endocrinol (Lausanne)	Pubmed/MEDLINE	2022	10.3389/fendo.2022.889923		35721736	NO
763	Pubmed-763	Autologous platelet concentrates for treating periodontal infrabony defects	Del Fabbro M, Karanxha L, Panda S, Bucchi C, Nadathur Doraiswamy J, Sankari M, Ramamoorthi S, Varghese S, Taschieri S.	Cochrane Database Syst Rev	Pubmed/MEDLINE	2018	10.1002/14651858.CD011423.pub2		30484284	NO
764	Pubmed-764	Autologous bone marrow mesenchymal stromal cells for regeneration of injured equine ligaments and tendons: a clinical report	Renzi S, Riccò S, Dotti S, Sesso L, Grolli S, Cornali M, Carlin S, Patruno M, Cinotti S, Ferrari M.	Res Vet Sci	Pubmed/MEDLINE	2013	10.1016/j.rvsc.2013.01.017		23419936	NO
765	Pubmed-765	New perspectives on PKCtheta, a member of the novel subfamily of protein kinase C	Meller N, Altman A, Isakov N.	Stem Cells	Pubmed/MEDLINE	1998	10.1002/stem.160178		9617893	NO
766	Pubmed-766	Adipose-Derived Stem Cells for Facial Rejuvenation	Surowiecka A, Strużyna J.	J Pers Med	Pubmed/MEDLINE	2022	10.3390/jpm12010117		35055432	NO
767	Pubmed-767	Use of dermal injection of activated protein C for treatment of large chronic wounds secondary to pyoderma gangrenosum	Kapila S, Reid I, Dixit S, Fulcher G, March L, Jackson C, Cooper A.	Clin Exp Dermatol	Pubmed/MEDLINE	2014	10.1111/ced.12361		25155809	NO
768	Pubmed-768	Advanced repair of recurrent and low-large hysterotomy defects using a myometrial glide flap	Palacios-Jaraquemada JM, Basanta NA, Nieto-Calvache ÁJ.	J Matern Fetal Neonatal Med	Pubmed/MEDLINE	2024	10.1080/14767058.2024.2365344		38945839	NO
769	Pubmed-769	Significance of right atrial tension for the development of complications in patients after atriopulmonary connection Fontan procedure: potential indicator for Fontan conversion	Izumi G, Senzaki H, Takeda A, Yamazawa H, Takei K, Furukawa T, Inai K, Shinohara T, Nakanishi T.	Heart Vessels	Pubmed/MEDLINE	2017	10.1007/s00380-016-0941-8		28064364	NO
770	Pubmed-770	Vulvar Lichen Sclerosus: Current Perspectives	Krapf JM, Mitchell L, Holton MA, Goldstein AT.	Int J Womens Health	Pubmed/MEDLINE	2020	10.2147/IJWH.S191200		32021489	NO
771	Pubmed-771	A Review of Current and Emerging Therapeutic Options for Erectile Dysfunction	Chung E.	Med Sci (Basel)	Pubmed/MEDLINE	2019	10.3390/medsci7090091		31470689	NO
772	Pubmed-772	Management of Oro-Antral Communication: A Systemic Review of Diagnostic and Therapeutic Strategies	Dipalma G, Inchingolo AM, Trilli I, Ferrante L, Noia AD, de Ruvo E, Inchingolo F, Mancini A, Cocis S, Palermo A, Inchingolo AD.	Diagnostics (Basel)	Pubmed/MEDLINE	2025	10.3390/diagnostics15020194		39857078	NO
773	Pubmed-773	Liver specific overexpression of platelet-derived growth factor-B accelerates liver cancer development in chemically induced liver carcinogenesis	Maass T, Thieringer FR, Mann A, Longerich T, Schirmacher P, Strand D, Hansen T, Galle PR, Teufel A, Kanzler S.	Int J Cancer	Pubmed/MEDLINE	2011	10.1002/ijc.25469		20506153	NO
774	Pubmed-774	Exploring the Potential of Non-Cellular Orthobiologic Products in Regenerative Therapies for Stifle Joint Diseases in Companion Animals	Guerra-Gomes M, Ferreira-Baptista C, Barros J, Alves-Pimenta S, Gomes P, Colaço B.	Animals (Basel)	Pubmed/MEDLINE	2025	10.3390/ani15040589		40003071	NO
775	Pubmed-775	Treatment Approach to Generalized Severe Periodontitis With the Potential for Additional Tooth Loss: A Case Report	Gerova-Vatsova T.	Cureus	Pubmed/MEDLINE	2024	10.7759/cureus.73336		39655107	NO
776	Pubmed-776	PDGF, pericytes and the pathogenesis of idiopathic basal ganglia calcification (IBGC)	Betsholtz C, Keller A.	Brain Pathol	Pubmed/MEDLINE	2014	10.1111/bpa.12158		24946076	NO
777	Pubmed-777	Autologous fibrin scaffolds: When platelet- and plasma-derived biomolecules meet fibrin	Anitua E, Nurden P, Prado R, Nurden AT, Padilla S.	Biomaterials	Pubmed/MEDLINE	2019	10.1016/j.biomaterials.2018.11.029		30500725	NO
778	Pubmed-778	The future of meniscus science: international expert consensus	DePhillipo NN, LaPrade RF, Zaffagnini S, Mouton C, Seil R, Beaufils P.	J Exp Orthop	Pubmed/MEDLINE	2021	10.1186/s40634-021-00345-y		33791890	NO
779	Pubmed-779	Cerebro- and renoprotective activities through platelet-derived biomaterials against cerebrorenal syndrome in rat model	Yip HK, Chen KH, Dubey NK, Sun CK, Deng YH, Su CW, Lo WC, Cheng HC, Deng WP.	Biomaterials	Pubmed/MEDLINE	2019	10.1016/j.biomaterials.2019.119227		31174067	NO
780	Pubmed-780	Lysyl oxidase-a possible role in systemic sclerosis-associated pulmonary hypertension: a multicentre study	Vadasz Z, Balbir Gurman A, Meroni P, Farge D, Levi Y, Ingegnoli F, Braun-Moscovici Y, Rosner I, Slobodin G, Rozenbaum M, Jiries N, Kaly L, Boulman N, Zilber K, Ginsberg S, Awisat A, Goldberg Y, Lurie M, Ghigna MR, Guignabert C, Humbert M, Rimar D.	Rheumatology (Oxford)	Pubmed/MEDLINE	2019	10.1093/rheumatology/kez035		30770717	NO
781	Pubmed-781	The evaluation of platelet lysate incorporation into the microfracture clot in a pig model	Solomon H, Gordon J, Hasson M, Arnade H, Parker J, Dias B, Magesh A, Patton WX, Peroni JF, Patel JM.	Biomater Sci	Pubmed/MEDLINE	2025	10.1039/d5bm00372e		41119973	NO
782	Pubmed-782	Platelet Rich Fibrin Matrix (PRFM) and Peripheral Blood Mesenchymal Stem Cells (PBMSCs) in the management of intraosseous defects - A randomized clinical trial	Sreeparvathy R, Belludi SA, Prabhu A.	J Appl Oral Sci	Pubmed/MEDLINE	2024	10.1590/1678-7757-2023-0442		39109750	NO
783	Pubmed-783	The Rac1 splice form Rac1b favors mouse colonic mucosa regeneration and contributes to intestinal cancer progression	Kotelevets L, Walker F, Mamadou G, Lehy T, Jordan P, Chastre E.	Oncogene	Pubmed/MEDLINE	2018	10.1038/s41388-018-0389-7		29985482	NO
784	Pubmed-784	Transplantation of Allogeneic Pericytes Improves Myocardial Vascularization and Reduces Interstitial Fibrosis in a Swine Model of Reperfused Acute Myocardial Infarction	Alvino VV, Fernández-Jiménez R, Rodriguez-Arabaolaza I, Slater S, Mangialardi G, Avolio E, Spencer H, Culliford L, Hassan S, Sueiro Ballesteros L, Herman A, Ayaon-Albarrán A, Galán-Arriola C, Sánchez-González J, Hennessey H, Delmege C, Ascione R, Emanueli C, Angelini GD, Ibanez B, Madeddu P.	J Am Heart Assoc	Pubmed/MEDLINE	2018	10.1161/JAHA.117.006727		29358198	NO
785	Pubmed-785	Coronal Pulpotomy Technique Analysis as an Alternative to Pulpectomy for Preserving the Tooth Vitality, in the Context of Tissue Regeneration: A Correlated Clinical Study across 4 Adult Permanent Molars	Solomon RV, Faizuddin U, Karunakar P, Deepthi Sarvani G, Sree Soumya S.	Case Rep Dent	Pubmed/MEDLINE	2015	10.1155/2015/916060		26097752	NO
786	Pubmed-786	Vasculitis of the gastrointestinal tract in chronic periaortitis	Salvarani C, Calamia KT, Matteson EL, Hunder GG, Pipitone N, Miller DV, Warrington KJ.	Medicine (Baltimore)	Pubmed/MEDLINE	2011	10.1097/MD.0b013e318207231e		21200184	NO
787	Pubmed-787	The application of bone marrow mesenchymal stem cells and biomaterials in skeletal muscle regeneration	Wang YH, Wang DR, Guo YC, Liu JY, Pan J.	Regen Ther	Pubmed/MEDLINE	2020	10.1016/j.reth.2020.11.002		33426231	NO
788	Pubmed-788	Emerging roles for tumor stroma in antigen presentation and anti-cancer immunity	Papadas A, Huang Y, Cicala A, Dou Y, Fields M, Gibbons A, Hong D, Lagal DJ, Quintana V, Rizo A, Zomalan B, Asimakopoulos F.	Biochem Soc Trans	Pubmed/MEDLINE	2023	10.1042/BST20221083		38031753	NO
789	Pubmed-789	Chemical chaperones enhance superantigen and conventional antigen presentation by HLA-DM-deficient as well as HLA-DM-sufficient antigen-presenting cells and enhance IgG2a production in vivo	Ghumman B, Bertram EM, Watts TH.	J Immunol	Pubmed/MEDLINE	1998	https://pubmed.ncbi.nlm.nih.gov/9759841/		9759841	NO
790	Pubmed-790	Double-endoscope endoscopic submucosal dissection for the treatment of early gastric cancer accompanied by an ulcer scar (with video)	Higuchi K, Tanabe S, Azuma M, Sasaki T, Katada C, Ishido K, Naruke A, Mikami T, Koizumi W.	Gastrointest Endosc	Pubmed/MEDLINE	2013	10.1016/j.gie.2013.01.010		23472995	NO
791	Pubmed-791	Hemodialysis exacerbates proteolytic imbalance and pro-fibrotic platelet dysfunction	Velasquez-Mao AJ, Velasquez MA, Hui Z, Armas-Ayon D, Wang J, Vandsburger MH.	Sci Rep	Pubmed/MEDLINE	2021	10.1038/s41598-021-91416-8		34083719	NO
792	Pubmed-792	Could Microparticles Be the Universal Quality Indicator for Platelet Viability and Function?	Maurer-Spurej E, Chipperfield K.	J Blood Transfus	Pubmed/MEDLINE	2016	10.1155/2016/6140239		28053805	NO
793	Pubmed-793	Acute bleeding after argon plasma coagulation for weight regain after gastric bypass: A case report	de Moura DTH, Sachdev AH, Lu PW, Ribeiro IB, Thompson CC.	World J Clin Cases	Pubmed/MEDLINE	2019	10.12998/wjcc.v7.i15.2038		31423435	NO
794	Pubmed-794	Evolving spectrum of diabetic wound: Mechanistic insights and therapeutic targets	Chakraborty R, Borah P, Dutta PP, Sen S.	World J Diabetes	Pubmed/MEDLINE	2022	10.4239/wjd.v13.i9.696		36188143	NO
795	Pubmed-795	Adipose-Derived Stromal Cell-Based Therapies for Radiation-Induced Fibrosis	Berry CE, Abbas DB, Lintel HA, Churukian AA, Griffin M, Guo JL, Cotterell AC, Parker JBL, Downer MA, Longaker MT, Wan DC.	Adv Wound Care (New Rochelle)	Pubmed/MEDLINE	2024	10.1089/wound.2022.0103		36345216	NO
796	Pubmed-796	Nonoperative biological treatment approach for partial Achilles tendon lesion	Filardo G, Presti ML, Kon E, Marcacci M.	Orthopedics	Pubmed/MEDLINE	2010	10.3928/01477447-20100104-31		20192152	NO
797	Pubmed-797	Gene mutation analysis of oral submucous fibrosis cancerization in Hainan Island	Li B, Chen X, Xian H, Wen Q, Wang T.	PeerJ	Pubmed/MEDLINE	2023	10.7717/peerj.16392		38050610	NO
798	Pubmed-798	Concentrated Growth Factor (CGF): The Newest Platelet Concentrate and Its Application in Nasal Hyaluronic Acid Injection Complications	Ding H, Fu Q, Liu B, Xv X, Zhou G, Zheng C, Chen Z, Chen M.	Aesthetic Plast Surg	Pubmed/MEDLINE	2023	10.1007/s00266-023-03289-z		36849662	NO
799	Pubmed-799	FAK and WNT signaling: the meeting of two pathways in cancer and development	Fonar Y, Frank D.	Anticancer Agents Med Chem	Pubmed/MEDLINE	2011	10.2174/187152011796817673		21707509	NO
800	Pubmed-800	Treatment of acute ocular chemical burns	Sharma N, Kaur M, Agarwal T, Sangwan VS, Vajpayee RB.	Surv Ophthalmol	Pubmed/MEDLINE	2018	10.1016/j.survophthal.2017.09.005		28935121	NO
801	Pubmed-801	Platelet gel for treatment of mucocutaneous lesions related to graft-versus-host disease after allogeneic hematopoietic stem cell transplant	Picardi A, Lanti A, Cudillo L, Cerretti R, Dentamaro T, De Angelis G, Ferraro A, Di Veroli A, Adorno G, Arcese W; Rome Transplant Network.	Transfusion	Pubmed/MEDLINE	2010	10.1111/j.1537-2995.2009.02439.x		19821947	NO
802	Pubmed-802	Inhibition of innate co-receptor TREM-1 signaling reduces CD4(+) T cell activation and prolongs cardiac allograft survival	Schiechl G, Brunner SM, Kesselring R, Martin M, Ruemmele P, Mack M, Hirt SW, Schlitt HJ, Geissler EK, Fichtner-Feigl S.	Am J Transplant	Pubmed/MEDLINE	2013	10.1111/ajt.12186		23463907	NO
803	Pubmed-803	Current status of anti-inflammatory therapy for posttraumatic osteoarthritis	Schmal H, Marintschev I, Salzmann GM.	Acta Orthop Belg	Pubmed/MEDLINE	2016	https://pubmed.ncbi.nlm.nih.gov/29119882/		29119882	NO
804	Pubmed-804	Synergistic effect of photobiomodulation and leukocyte-platelet rich fibrin on bone regeneration in rat critical defects	Sadeghian A, Rohani B, Hasannia S, Mashhadiabbas F, Fekrazad R.	Photodiagnosis Photodyn Ther	Pubmed/MEDLINE	2025	10.1016/j.pdpdt.2025.104687		40541727	NO
805	Pubmed-805	Reconciling the effects of inflammatory cytokines on mesenchymal cell osteogenic differentiation	Deshpande S, James AW, Blough J, Donneys A, Wang SC, Cederna PS, Buchman SR, Levi B.	J Surg Res	Pubmed/MEDLINE	2013	10.1016/j.jss.2013.06.063		23972621	NO
806	Pubmed-806	Aberrant recruitment of leukocytes defines poor wound healing in patients with recessive dystrophic epidermolysis bullosa	Phillips T, Huitema L, Cepeda R, Cobos DL, Perez RIM, Garza MS, Ringpfeil F, Dasgeb B, Uitto J, Salas-Alanis JC, Alexeev V, Igoucheva O.	J Dermatol Sci	Pubmed/MEDLINE	2020	10.1016/j.jdermsci.2020.10.009		33143962	NO
807	Pubmed-807	Association between SNPs in defined functional pathways and risk of early or late toxicity as well as individual radiosensitivity	Reuther S, Szymczak S, Raabe A, Borgmann K, Ziegler A, Petersen C, Dikomey E, Hoeller U.	Strahlenther Onkol	Pubmed/MEDLINE	2015	10.1007/s00066-014-0741-y		25156511	NO
808	Pubmed-808	Diagnosis and management of pancreatic exocrine insufficiency	Nikfarjam M, Wilson JS, Smith RC; Australasian Pancreatic Club Pancreatic Enzyme Replacement Therapy Guidelines Working Group.	Med J Aust	Pubmed/MEDLINE	2017	10.5694/mja16.00851		28814218	NO
809	Pubmed-809	Drosophila Intestine as a Model to Study Tumors	Lee J, Kwon YV.	Adv Exp Med Biol	Pubmed/MEDLINE	2025	10.1007/978-3-031-97035-1_6		40745138	NO
810	Pubmed-810	Biologic Treatments for Sports Injuries II Think Tank-Current Concepts, Future Research, and Barriers to Advancement, Part 3: Articular Cartilage	Zlotnicki JP, Geeslin AG, Murray IR, Petrigliano FA, LaPrade RF, Mann BJ, Musahl V.	Orthop J Sports Med	Pubmed/MEDLINE	2016	10.1177/2325967116642433		27123466	NO
811	Pubmed-811	Pancreatic Cancer Associated Fibroblasts (CAF): Under-Explored Target for Pancreatic Cancer Treatment	Norton J, Foster D, Chinta M, Titan A, Longaker M.	Cancers (Basel)	Pubmed/MEDLINE	2020	10.3390/cancers12051347		32466266	NO
812	Pubmed-812	Immunologic Contributions Following Rotator Cuff Injury and Development of Cuff Tear Arthropathy	Nelson GB, McMellen CJ, Kolaczko JG, Millett PJ, Gillespie RJ, Su CA.	JBJS Rev	Pubmed/MEDLINE	2021	10.2106/JBJS.RVW.21.00126		34757960	NO
813	Pubmed-813	The multi-functionality of CD40L and its receptor CD40 in atherosclerosis	Lievens D, Eijgelaar WJ, Biessen EA, Daemen MJ, Lutgens E.	Thromb Haemost	Pubmed/MEDLINE	2009	10.1160/TH09-01-0029		19652870	NO
814	Pubmed-814	Keratin 8-deletion induced colitis predisposes to murine colorectal cancer enforced by the inflammasome and IL-22 pathway	Misiorek JO, Lähdeniemi IAK, Nyström JH, Paramonov VM, Gullmets JA, Saarento H, Rivero-Müller A, Husøy T, Taimen P, Toivola DM.	Carcinogenesis	Pubmed/MEDLINE	2016	10.1093/carcin/bgw063		27234655	NO
815	Pubmed-815	Platelet derived growth factor-evoked Ca2+ wave and matrix gene expression through phospholipase C in human pulmonary fibroblast	Mukherjee S, Duan F, Kolb MR, Janssen LJ.	Int J Biochem Cell Biol	Pubmed/MEDLINE	2013	10.1016/j.biocel.2013.04.018		23618877	NO
816	Pubmed-816	Platelet C3G protects from liver fibrosis, while enhancing tumor growth through regulation of the immune response	Baquero C, Iniesta-González M, Palao N, Fernández-Infante C, Cueto-Remacha M, Mancebo J, de la Cámara-Fuentes S, Rodrigo-Faus M, Valdecantos MP, Valverde AM, Sequera C, Manzano S, Cuesta ÁM, Gutierrez-Uzquiza A, Bragado P, Guerrero C, Porras A.	J Pathol	Pubmed/MEDLINE	2025	10.1002/path.6403		39989399	NO
817	Pubmed-817	Five year results of the first ten ACL patients treated with dynamic intraligamentary stabilisation	Eggli S, Röder C, Perler G, Henle P.	BMC Musculoskelet Disord	Pubmed/MEDLINE	2016	10.1186/s12891-016-0961-7		26920141	NO
818	Pubmed-818	The role of the beautician in reducing striae	Rusztowicz M, Chilicka K, Gold MH, Szyguła R, Wilczyński S, Błońska-Fajfrowska B.	J Cosmet Dermatol	Pubmed/MEDLINE	2024	10.1111/jocd.16270		38481037	NO
819	Pubmed-819	Characteristic patterns of altered DNA methylation predict emergence of human hepatocellular carcinoma	Nishida N, Kudo M, Nagasaka T, Ikai I, Goel A.	Hepatology	Pubmed/MEDLINE	2012	10.1002/hep.25706		22407776	NO
820	Pubmed-820	Viral infection of the lung: host response and sequelae	Yoo JK, Kim TS, Hufford MM, Braciale TJ.	J Allergy Clin Immunol	Pubmed/MEDLINE	2013	10.1016/j.jaci.2013.06.006		23915713	NO
821	Pubmed-821	Assessment of Imatinib Anti-Remodeling Activity on a Human Precision Cut Lung Slices Model	Bozzini S, Bozza E, Bagnera C, Morbini P, Lettieri S, Della Zoppa M, Melloni G, Saracino L, Belliato M, Meloni F.	Int J Mol Sci	Pubmed/MEDLINE	2024	10.3390/ijms25158186		39125756	NO
822	Pubmed-822	Phenotypical/functional characterization of in vitro-expanded mesenchymal stromal cells from patients with Crohn's disease	Bernardo ME, Avanzini MA, Ciccocioppo R, Perotti C, Cometa AM, Moretta A, Marconi M, Valli M, Novara F, Bonetti F, Zuffardi O, Maccario R, Corazza GR, Locatelli F.	Cytotherapy	Pubmed/MEDLINE	2009	10.3109/14653240903121260		19903096	NO
823	Pubmed-823	Wnt signaling in liver fibrosis: progress, challenges and potential directions	Miao CG, Yang YY, He X, Huang C, Huang Y, Zhang L, Lv XW, Jin Y, Li J.	Biochimie	Pubmed/MEDLINE	2013	10.1016/j.biochi.2013.09.003		24036368	NO
824	Pubmed-824	Successful application of keratinocyte suspension using autologous fibrin spray	Johnstone P, Kwei JS, Filobbos G, Lewis D, Jeffery S.	Burns	Pubmed/MEDLINE	2017	10.1016/j.burns.2016.05.010		27345775	NO
825	Pubmed-825	[Experience in using regenerative technologies in the treatment of patients with nasal septum perforation]	Kryukov AI, Borovkova NV, Tovmasyan AS, Ponomarev IN, Aleksanyan TA, Mosin VV, Lapchenko AA.	Vestn Otorinolaringol	Pubmed/MEDLINE	2025	10.17116/otorino20259005135		41211900	NO
826	Pubmed-826	Progenitor cells identified by PDGFR-alpha expression in the developing and diseased human heart	Chong JJ, Reinecke H, Iwata M, Torok-Storb B, Stempien-Otero A, Murry CE.	Stem Cells Dev	Pubmed/MEDLINE	2013	10.1089/scd.2012.0542		23391309	NO
827	Pubmed-827	Sporadic Desmoid-Type Fibromatosis Occurring at Laparoscopic Trocar Site: An Unusual Entity	Gupta R, Andley M, Talwar N, Kumar A.	Indian J Surg	Pubmed/MEDLINE	2018	10.1007/s12262-017-1717-9		29973760	NO
828	Pubmed-828	Current Understanding of the Pathophysiology and Novel Treatments of Interstitial Cystitis/Bladder Pain Syndrome	Jhang JF, Jiang YH, Kuo HC.	Biomedicines	Pubmed/MEDLINE	2022	10.3390/biomedicines10102380		36289642	NO
829	Pubmed-829	Comparison of platelet pellet and bioactive glass in periodontal regenerative therapy	Keles GC, Cetinkaya BO, Albayrak D, Koprulu H, Acikgoz G.	Acta Odontol Scand	Pubmed/MEDLINE	2006	10.1080/00016350600758651		17123908	NO
830	Pubmed-830	Cellular and molecular functions of hepatic stellate cells in inflammatory responses and liver immunology	Weiskirchen R, Tacke F.	Hepatobiliary Surg Nutr	Pubmed/MEDLINE	2014	10.3978/j.issn.2304-3881.2014.11.03		25568859	NO
831	Pubmed-831	Comparison of Achilles tendon repair techniques in a sheep model using a cross-linked acellular porcine dermal patch and platelet-rich plasma fibrin matrix for augmentation	Sarrafian TL, Wang H, Hackett ES, Yao JQ, Shih MS, Ramsay HL, Turner AS.	J Foot Ankle Surg	Pubmed/MEDLINE	2010	10.1053/j.jfas.2009.12.005		20137980	NO
832	Pubmed-832	IGF-I and Hyaluronic Acid Mitigate the Negative Effect of Irradiation on Human Skin Keratinocytes	Sörgel CA, Schmid R, Stadelmann N, Weisbach V, Distel L, Horch RE, Kengelbach-Weigand A.	Cancers (Basel)	Pubmed/MEDLINE	2022	10.3390/cancers14030588		35158856	NO
833	Pubmed-833	Use of epidermal skin grafts in chronic wounds: a case series	Everts PA, Warbout M, de Veth D, Cirkel M, Spruijt NE, Buth J.	Int Wound J	Pubmed/MEDLINE	2017	10.1111/iwj.12787		29076239	NO
834	Pubmed-834	The phagocytic fitness of leucopatches may impact the healing of chronic wounds	Thomsen K, Trøstrup H, Christophersen L, Lundquist R, Høiby N, Moser C.	Clin Exp Immunol	Pubmed/MEDLINE	2016	10.1111/cei.12773		26830371	NO
835	Pubmed-835	Double gene overexpression of ZNF746 and cellular prion protein in rat adipose-derived mesenchymal stromal cell therapy protects the liver against ischemia‒reperfusion injury	Ko SF, Huang CR, Chiang JY, Chen YL, Yip HK.	Cell Transplant	Pubmed/MEDLINE	2025	10.1177/09636897251381882		41104900	NO
836	Pubmed-836	Intestinal Epithelia and Myeloid Immune Cells Shape Colitis Severity and Colorectal Carcinogenesis via High-mobility Group Box Protein 1	Foelsch K, Pelczar P, Zierz E, Kondratowicz S, Qi M, Mueller C, Alawi M, Huebener S, Clauditz T, Gagliani N, Huber S, Huebener P.	J Crohns Colitis	Pubmed/MEDLINE	2024	10.1093/ecco-jcc/jjae017		38285546	NO
837	Pubmed-837	Starring stellate cells in liver immunology	Winau F, Quack C, Darmoise A, Kaufmann SH.	Curr Opin Immunol	Pubmed/MEDLINE	2008	10.1016/j.coi.2007.10.006		18068343	NO
838	Pubmed-838	Adjuvant measures and genetic evaluations to improve results of hair transplantation	Fattah JH.	Cell Mol Biol (Noisy-le-grand)	Pubmed/MEDLINE	2022	10.14715/cmb/2021.67.4.42		35809267	NO
839	Pubmed-839	Role of serotonin in the regulation of renal proximal tubular epithelial cells	Erikci A, Ucar G, Yabanoglu-Ciftci S.	Ren Fail	Pubmed/MEDLINE	2016	10.1080/0886022X.2016.1194165		27277500	NO
840	Pubmed-840	VEGF receptor mRNA expression by ACL fibroblasts is associated with functional healing of the ACL	Vavken P, Saad FA, Fleming BC, Murray MM.	Knee Surg Sports Traumatol Arthrosc	Pubmed/MEDLINE	2011	10.1007/s00167-011-1443-y		21331648	NO
841	Pubmed-841	Management of Folliculitis Decalvans: A Systematic Review	Sideris E, Xie D, du Plessis J, de Zwaan S.	Australas J Dermatol	Pubmed/MEDLINE	2025	10.1111/ajd.14603		41146582	NO
842	Pubmed-842	The rise of intrauterine adhesion research: Insights into global contributions and future directions	Zhou J, Qiao C, Yan L, Yan L.	Eur J Obstet Gynecol Reprod Biol	Pubmed/MEDLINE	2025	10.1016/j.ejogrb.2025.114787		41151244	NO
843	Pubmed-843	Complementary effects of extracellular nucleotides and platelet-derived extracts on angiogenesis of vasa vasorum endothelial cells in vitro and subcutaneous Matrigel plugs in vivo	Roedersheimer M, Nijmeh H, Burns N, Sidiakova AA, Stenmark KR, Gerasimovskaya EV.	Vasc Cell	Pubmed/MEDLINE	2011	10.1186/2045-824X-3-4		21349161	NO
844	Pubmed-844	β-catenin regulates NF-κB activity via TNFRSF19 in colorectal cancer cells	Schön S, Flierman I, Ofner A, Stahringer A, Holdt LM, Kolligs FT, Herbst A.	Int J Cancer	Pubmed/MEDLINE	2014	10.1002/ijc.28839		24623448	NO
845	Pubmed-845	Platelet Function Tests in Bleeding Disorders	Lassila R.	Semin Thromb Hemost	Pubmed/MEDLINE	2016	10.1055/s-0036-1571307		26886396	NO
846	Pubmed-846	Mild volume acute normovolemic hemodilution is associated with lower intraoperative transfusion and postoperative pulmonary infection in patients undergoing cardiac surgery -- a retrospective, propensity matching study	Zhou ZF, Jia XP, Sun K, Zhang FJ, Yu LN, Xing T, Yan M.	BMC Anesthesiol	Pubmed/MEDLINE	2017	10.1186/s12871-017-0305-7		28122491	NO
847	Pubmed-847	Fibroblast growth factor-2 induction of platelet-derived growth factor-C chain transcription in vascular smooth muscle cells is ERK-dependent but not JNK-dependent and mediated by Egr-1	Midgley VC, Khachigian LM.	J Biol Chem	Pubmed/MEDLINE	2004	10.1074/jbc.M406063200		15247255	NO
848	Pubmed-848	Heart Failure Stimulates Tumor Growth by Circulating Factors	Meijers WC, Maglione M, Bakker SJL, Oberhuber R, Kieneker LM, de Jong S, Haubner BJ, Nagengast WB, Lyon AR, van der Vegt B, van Veldhuisen DJ, Westenbrink BD, van der Meer P, Silljé HHW, de Boer RA.	Circulation	Pubmed/MEDLINE	2018	10.1161/CIRCULATIONAHA.117.030816		29459363	NO
849	Pubmed-849	Platelet aggregability in patients with interstitial pneumonias	Handa T, Watanabe K, Tanizawa K, Oga T, Aihara K, Ikezoe K, Sokai A, Nakatsuka Y, Hirai T, Nagai S, Chin K, Horiuchi H, Mishima M.	Sarcoidosis Vasc Diffuse Lung Dis	Pubmed/MEDLINE	2016	https://pubmed.ncbi.nlm.nih.gov/27537717/		27537717	NO
850	Pubmed-850	Biologics in Achilles tendon healing and repair: a review	Shapiro E, Grande D, Drakos M.	Curr Rev Musculoskelet Med	Pubmed/MEDLINE	2015	10.1007/s12178-015-9257-z		25655258	NO
851	Pubmed-851	Tannic Acid Inhibits Proliferation, Migration, Invasion of Prostate Cancer and Modulates Drug Metabolizing and Antioxidant Enzymes	Karakurt S, Adali O.	Anticancer Agents Med Chem	Pubmed/MEDLINE	2016	10.2174/1871520616666151111115809		26555610	NO
852	Pubmed-852	Overexpression of FABP3 inhibits human bone marrow derived mesenchymal stem cell proliferation but enhances their survival in hypoxia	Wang S, Zhou Y, Andreyev O, Hoyt RF Jr, Singh A, Hunt T, Horvath KA.	Exp Cell Res	Pubmed/MEDLINE	2014	10.1016/j.yexcr.2014.02.015		24583397	NO
853	Pubmed-853	CCR2(+) Monocyte-Derived Infiltrating Macrophages Are Required for Adverse Cardiac Remodeling During Pressure Overload	Patel B, Bansal SS, Ismahil MA, Hamid T, Rokosh G, Mack M, Prabhu SD.	JACC Basic Transl Sci	Pubmed/MEDLINE	2018	10.1016/j.jacbts.2017.12.006		30062209	NO
854	Pubmed-854	Growth factor-loaded ovarian extracellular matrix hydrogels promote in vivo ovarian niche regeneration and enhance fertility in premature ovarian insufficiency preclinical models	Francés-Herrero E, Bueno-Fernandez C, Rodríguez-Eguren A, Gómez-Álvarez M, Faus A, Soto-Prado A, Buigues A, Herraiz S, Pellicer A, Cervelló I.	Acta Biomater	Pubmed/MEDLINE	2024	10.1016/j.actbio.2024.07.056		39111680	NO
855	Pubmed-855	Dissecting asthma pathogenesis through study of patterns of cellular traffic indicative of molecular switches operative in inflammation	Banerjee ER.	Prog Stem Cell	Pubmed/MEDLINE	2015	10.7603/s40855-015-0001-2		27512648	NO
856	Pubmed-856	The multifaceted impact of a high-salt environment on the immune system and its contribution to salt-sensitive hypertension	Wang L, Hu J, Ren K.	Biochem Biophys Rep	Pubmed/MEDLINE	2025	10.1016/j.bbrep.2025.102244		40995136	NO
857	Pubmed-857	The emerging roles of AhR in physiology and immunity	Hao N, Whitelaw ML.	Biochem Pharmacol	Pubmed/MEDLINE	2013	10.1016/j.bcp.2013.07.004		23856287	NO
858	Pubmed-858	The WNT/β-catenin system in chronic kidney disease-mineral bone disorder syndrome	Zhang L, Adu IK, Zhang H, Wang J.	Int Urol Nephrol	Pubmed/MEDLINE	2023	10.1007/s11255-023-03569-2		36964322	NO
859	Pubmed-859	Efficacy of biologics for alveolar ridge preservation/reconstruction and implant site development: An American Academy of Periodontology best evidence systematic review	Suárez-López Del Amo F, Monje A.	J Periodontol	Pubmed/MEDLINE	2022	10.1002/JPER.22-0069		35841608	NO
860	Pubmed-860	The effect of danusertib, an Aurora kinase inhibitor, onto the cytotoxicity, cell cycle and apoptosis in pancreatic ductal adenocarcinoma cells	Kirbiyik IA, Ozcimen AA.	J Cancer Res Ther	Pubmed/MEDLINE	2021	10.4103/jcrt.JCRT_827_19		34916372	NO
861	Pubmed-861	Periosteum and development of the tissue-engineered periosteum for guided bone regeneration	Zhang W, Wang N, Yang M, Sun T, Zhang J, Zhao Y, Huo N, Li Z.	J Orthop Translat	Pubmed/MEDLINE	2022	10.1016/j.jot.2022.01.002		35228996	NO
862	Pubmed-862	Hepatitis C Virus-Induced Monocyte Differentiation Into Polarized M2 Macrophages Promotes Stellate Cell Activation via TGF-β	Saha B, Kodys K, Szabo G.	Cell Mol Gastroenterol Hepatol	Pubmed/MEDLINE	2016	10.1016/j.jcmgh.2015.12.005		28090562	NO
863	Pubmed-863	Cooperation of liver cells in health and disease	Kmieć Z.	Adv Anat Embryol Cell Biol	Pubmed/MEDLINE	2001	10.1007/978-3-642-56553-3		11729749	NO
864	Pubmed-864	Proceedings of the 3rd IPLeiria's International Health Congress : Leiria, Portugal. 6-7 May 2016	Tomás CC, Oliveira E, Sousa D, Uba-Chupel M, Furtado G, Rocha C, Teixeira A, Ferreira P, Alves C, Gisin S, Catarino E, Carvalho N, Coucelo T, Bonfim L, Silva C, Franco D, González JA, Jardim HG, Silva R, Baixinho CL, Presado MªH, Marques MªF, Cardoso ME, Cunha M, Mendes J, Xavier A, Galhardo A, Couto M, Frade JG, Nunes C, Mesquita JR, Nascimento MS, Gonçalves G, Castro C, Mártires A, Monteiro MªJ…	BMC Health Serv Res	Pubmed/MEDLINE	2016	10.1186/s12913-016-1423-5		27409075	NO
865	LILACS-1	The emerging role of platelet-rich plasma subepithelial infusion for vocal fold scar, sulcus, and atrophy.	Korn, Gustavo Polacow; Johns, Michal M	Braz J Otorhinolaryngol	MEDLINE	2025	https://dx.doi.org/10.1016/j.bjorl.2025.101716	10.1016/j.bjorl.2025.101716		NO
866	LILACS-2	Not All Platelets Are Created Equal: A Review on Platelet Aging and Functional Quality in Regenerative Medicine.	Costa, FÃ¡bio Ramos; Purita, Joseph; Martins, Rubens; Costa, Bruno; de Oliveira, Lucas Villasboas; Huber, Stephany Cares; Santos, Gabriel Silva; Pires, Luyddy; Azzini, Gabriel; Kruel, AndrÃ©; Lana, JosÃ© FÃ¡bio	Cells	MEDLINE	2025	https://www.ncbi.nlm.nih.gov/pmc/articles/PMC12346282	10.3390/cells14151206		YES
867	LILACS-3	Advanced 3D-Printed hydrogel dressings incorporating platelet-rich plasma for accelerated skin repair.	de Almeida Barbosa, Carlos; Kremer Gamba, Luize; Simeoni, Rossana Baggio; Fernanda VillaÃ§a Koch, Maria; Andre Cardoso, Marco; Correa Cunha, Ricardo; Guarita-Souza, Luiz Cesar; Francisco, Julio Cesar; Fernandes, Beatriz Luci	Tissue Barriers	MEDLINE	2025	https://dx.doi.org/10.1080/21688370.2025.2537992	10.1080/21688370.2025.2537992		YES
868	LILACS-4	The Potential of Red Blood Cells in Regenerative Medicine: A Paradigm Shift in Cellular Therapy.	Costa, FÃ¡bio Ramos; Purita, Joseph; Mahmood, Ansar; Martins, Rubens; Costa, Bruno; Rodrigues, Bruno Lima; Huber, Stephany Cares; Santos, Gabriel Silva; Pires, Luyddy; Azzini, Gabriel; Kruel, AndrÃ©; Lana, JosÃ© FÃ¡bio	Cells	MEDLINE	2025	https://www.ncbi.nlm.nih.gov/pmc/articles/PMC12153825	10.3390/cells14110797		YES
869	LILACS-5	Utilidad del plasma rico en plaquetas en pacientes diabÃ©ticos con ulceras en miembros inferiores/ Usefulness of platelet-rich plasma in diabetic patients with lower limb ulcers	Antonucci, Ricardo; Carduz, MariÃŒÂa IneÃŒÂs; Vellicce, Alejandra; Cicero, Carla; Arto, PeneÃŒÂlope; Bello, Natalia; Etchenique, Sandra; Jiance, Yamila; Oneto, Paula	Actual. nutr. (En lÃ­nea)	LILACS	2025	https://fi-admin.bvsalud.org/document/view/2bz5c	10.48061/SAN.2024.26.1.97		NO
870	LILACS-6	Type I and type III collagen immunoexpression in rabbit skin biopsy samples treated with rosuvastatin gel and autologous platelet-rich plasma.	Santana, Cristoffer da Silva; Breda, Maria Rosa Santos; Vicentini, Yuri Ferreira; Santos, SÃ©rgio Alexandre Alcantara Dos; Justulin, Luis Antonio; Castilho, Anthony Cesar de Souza; Nai, Gisele Alborghetti; SantarÃ©m, CecÃ­lia Laposy	Acta Cir Bras	MEDLINE	2025	https://www.ncbi.nlm.nih.gov/pmc/articles/PMC11960575	10.1590/acb402725		YES
871	LILACS-7	The Controlled Release of Platelet-Rich Plasma-Loaded Alginate Repairs Muscle Damage With Less Fibrosis.	Felipone, William Kenzo; Mambro, Luana de; Ranieri, Beatrice Rodrigues; Ivanov, Giovana Zaneti; Meves, Robert; Martins, Leonardo; Stilhano, Roberta Sessa	Am J Sports Med	MEDLINE	2025	https://dx.doi.org/10.1177/03635465251321108	10.1177/03635465251321108		NO
872	LILACS-8	Type I and type III collagen immunoexpression in rabbit skin biopsy samples treated with rosuvastatin gel and autologous platelet-rich plasma	Santana, Cristoffer da Silva; Breda, Maria Rosa Santos; Vicentini, Yuri Ferreira; Santos, SÃ©rgio Alexandre Alcantara dos; Justulin Jr, Luis Antonio; Castilho, Anthony Cesar de Souza; Nai, Gisele Alborghetti; SantarÃ©m, CecÃ­lia Laposy	Acta cir. bras	LILACS	2025	http://www.scielo.br/scielo.php?script=sci_arttext&pid=S0102-86502025000100214	10.1590/acb402725		YES
873	LILACS-9	Wound repair in rabbits using autologous biomaterials combined with rosuvastatin/ CicatrizaÃ§Ã£o de feridas em coelhos com biomateriais autÃ³logos associados Ã rosuvastatina	Vicentini, Yuri Ferreira; Nai, Gisele Alborghetti; Nogueira, Rosa Maria Barilli; SantarÃ©m, CecÃ­lia Laposy	CiÃªnc. Anim. Bras. (Online)	VETINDEX	2025	http://www.scielo.br/scielo.php?script=sci_arttext&pid=S1809-68912025000100200	10.1590/1809-6891v26e-78752e		NO
874	LILACS-10	CasuÃ­stica de medicina regenerativa veterinaria: uso de plasma rico en plaquetas (PRP) a nivel nacional	Yaneselli, Kevin; Algorta, Agustina; Maisonnave, Jacqueline	Veterinaria (Montev.)	LILACS	2025	http://www.scielo.edu.uy/scielo.php?script=sci_arttext&pid=S1688-48092025000101501&lng=en&nrm=iso&tlng=en			NO
875	LILACS-11	Presente y futuro del tratamiento de la cicatrizaciÃ³n de heridas/ The Present and Future of Wound Healing Treatment	RamÃ­rez MartÃ­nez, Juan RamÃ³n; GÃ¡mez Leyva, Luis Rafael; RamÃ­rez Romero, Laritza	Rev. cuba. cir	LILACS	2025	http://scielo.sld.cu/scielo.php?script=sci_arttext&pid=S0034-74932025000100001&lng=en&nrm=iso&tlng=en			NO
876	LILACS-12	The Efficacy of Platelet-Rich Plasma in the Repair of Tympanic Membrane Perforation	Prashanth, Kudure Basavaraj; Manjunatha, Haraganahalli Anandappa; Nayak, Prathvi P.	Int. arch. otorhinolaryngol. (Impr.)	LILACS	2025	http://www.scielo.br/scielo.php?script=sci_arttext&pid=S1809-48642025000100214	10.1055/s-0044-1791646		NO
877	LILACS-13	A comparative study of three liquid platelet concentrates on human primary osteoblast activity: an in vitro study	CHATTRATHIKUL, Vichuda; PINTHONGLOR, Putida; SUPANCHART, Chayarop; SANGIN, Supatra	J. appl. oral sci	LILACS	2025	http://www.scielo.br/scielo.php?script=sci_arttext&pid=S1678-77572025000100421	10.1590/1678-7757-2024-0575		NO
878	LILACS-14	Empleo del plasma rico en plaquetas en el tratamiento del pie diabÃ©tico. Reporte de un caso	RodrÃ­guez Reyes, Enrique RamÃ³n; SÃ¡nchez Garrido, Alberto; Labrada GonzÃ¡lez, Elsy	Rev. Finlay	LILACS	2024	http://scielo.sld.cu/scielo.php?script=sci_arttext&pid=S2221-24342024000400014&lng=en&nrm=iso&tlng=en			NO
879	LILACS-15	Evidence of restorative therapies in the treatment of Peyronie disease: A narrative review	Mesquita, Francesco Costantini; Barros, Rodrigo; Lima, Thiago Fernandes Negris; Velasquez, David; Favorito, Luciano A.; Pozzi, Edoardo; Dornbush, James; Miller, David; Petrella, Francis; Ramasamy, Ranjith	Int. braz. j. urol	LILACS	2024	http://www.scielo.br/scielo.php?script=sci_arttext&pid=S1677-55382024000600703	10.1590/s1677-5538.ibju.2024.9920		NO
880	LILACS-16	Plasma rico en plaquetas en la cicatrizaciÃ³n por segunda intenciÃ³n de heridas quirÃºrgicas complicadas posterior a cesÃ¡rea y cirugÃ­a ginecolÃ³gica/ Platelet-rich plasma in second intention healing of complicated surgical wounds in post cesarean section and gynecological surgery patients	FernÃ¡ndez-HernÃ¡ndez, Loruama; Romero-MÃ©ndez, Mhadelyne	Rev. obstet. ginecol. Venezuela	LILACS	2024	https://www.sogvzla.org/wp-content/uploads/2024/12/12-AO-84-4-Plasma-rico-en-plaquetas-en-la-cicatrizacion-por-segunda-intencion-de-heridas-quirurgicas-complicadas-posterior-a-cesarea-y-cirugia-ginecologica-1.pdf	10.51288/00840412		NO
881	LILACS-17	Regenerative Inflammation: The Mechanism Explained from the Perspective of Buffy-Coat Protagonism and Macrophage Polarization.	Martins, Rubens Andrade; Costa, FÃ¡bio Ramos; Pires, Luyddy; Santos, MÃ¡rcia; Santos, Gabriel Silva; Lana, JoÃ£o Vitor; Costa, Bruno Ramos; Santos, Napoliane; de Macedo, Alex Pontes; Kruel, AndrÃ©; Lana, JosÃ© FÃ¡bio	Int J Mol Sci	MEDLINE	2024	https://www.ncbi.nlm.nih.gov/pmc/articles/PMC11508762	10.3390/ijms252011329		NO
882	LILACS-18	Evidence of restorative therapies in the treatment of Peyronie disease: A narrative review.	Mesquita, Francesco Costantini; Barros, Rodrigo; Lima, Thiago Fernandes Negris; Velasquez, David; Favorito, Luciano A; Pozzi, Edoardo; Dornbush, James; Miller, David; Petrella, Francis; Ramasamy, Ranjith	Int Braz J Urol	MEDLINE	2024	https://www.ncbi.nlm.nih.gov/pmc/articles/PMC11554274	10.1590/S1677-5538.IBJU.2024.9920		YES
883	LILACS-19	Red propolis extract associated to platelet-rich plasma and stromal cells with focus in cell therapy and functional tissue regeneration.	Garcia, Charlene S C; Garcia, Paulo Miguel C; Santos, OtÃ¡vio B A F; Steffens, Daniela; Martins, Sandro T; Pranke, Patricia; Crespo, JanaÃ­na S; Henriques, JoÃ£o Antonio P; Roesch-Ely, Mariana	An Acad Bras Cienc	MEDLINE	2024	https://dx.doi.org/10.1590/0001-3765202420240100	10.1590/0001-3765202420240100		NO
884	LILACS-20	The Biological Role of Platelet Derivatives in Regenerative Aesthetics.	Santos, Lorena Cristina; Lana, Giselle Lobo; Santos, Gabriel Silva; Visoni, Silvia Beatriz Coutinho; BrigagÃ£o, Rayssa Junqueira; Santos, Napoliane; Sobreiro, Rafaela; da Cruz Silva Reis, Andreza; Rodrigues, Bruno Lima; Ferrari, Sabrina; Tambeli, Claudia Herrera; Lana, JosÃ© FÃ¡bio	Int J Mol Sci	MEDLINE	2024	https://www.ncbi.nlm.nih.gov/pmc/articles/PMC11172268	10.3390/ijms25115604		YES
885	LILACS-21	Advanced repair of recurrent and low-large hysterotomy defects using a myometrial glide flap.	Palacios-Jaraquemada, JosÃ© M; Basanta, NicolÃ¡s A; Nieto-Calvache, Ãlbaro JosÃ©	J Matern Fetal Neonatal Med	MEDLINE	2024	https://dx.doi.org/10.1080/14767058.2024.2365344	10.1080/14767058.2024.2365344		NO
886	LILACS-22	Rejuvenecimiento facial y lÃ¡ser de diÃ³xido de carbono/ Facial rejuvenation and carbon dioxide laser	Hoogstra, Ricardo	Rev. argent. cir. plÃ¡st	LILACS	2024	https://www.sacper.org.ar/revista/2024-002.pdf			NO
887	LILACS-23	Eficacia del Plasma Rico en Plaquetas sobre las Ãšlceras Venosas. RevisiÃ³n SistemÃ¡tica/ Efficacy of Platelet-rich Plasma on Venous Ulcers. Systematic Review/ EficÃ¡cia do Plasma Rico em Plaquetas nas Ãšlceras Venosas. RevisÃ£o SistemÃ¡tica	SÃ¡nchez Lozano, JesÃºs; MartÃ­nez Pizarro, Sandra	Notas de enfermeria (CÃ³rdoba)	LILACS	2024	https://revistas.unc.edu.ar/index.php/notasenf/article/view/44146/46669	10.59843/2618-3692.v25.n44.44146		NO
888	LILACS-24	The role of orthobiologics in chronic wound healing.	Domingues, Rafael BarnabÃ©; von Rautenfeld, Marita; Kavalco, Caroline Mayara; Caliari, Carolina; Dellagiustina, Celso; da Fonseca, Lucas Furtado; Costa, Fabio Ramos; da Cruz Silva Reis, Andreza; Santos, Gabriel Silva; Azzini, Gabriel; de Faria, AndrÃ© Pinto Lemos; Santos, Napoliane; Pires, Luyddy; Huber, Stephany Cares; Mahmood, Ansar; Dallo, Ignacio; Everts, Peter; Lana, JosÃ© FÃ¡bio	Int Wound J	MEDLINE	2024	https://www.ncbi.nlm.nih.gov/pmc/articles/PMC11017856	10.1111/iwj.14854		YES
889	LILACS-25	IntervenÃ§Ãµes terapÃªuticas nÃ£o farmacolÃ³gicas para o tratamento de Ãºlceras no pÃ© diabÃ©tico: revisÃ£o integrativa/ Intervenciones terapÃ©uticas no farmacolÃ³gicas para el tratamiento de las Ãºlceras diabÃ©ticas: revisiÃ³n integral de la literatura/ Non-pharmacological therapeutic interventions for the treatment of diabetic foot ulcers: an integrative literature review	Coutinho, Wesley Vanderson Vieira; Lira, Rafaelle Cavalcante de; Assis, Elisangela Vilar de	Rev. CiÃªnc. Plur; 10 (1) 2024	LILACS	2024	https://periodicos.ufrn.br/rcp/article/view/34669/18518	10.21680/2446-7286.2024v10n1ID34669		NO
890	LILACS-26	Fibrina rica en plaquetas como parte de la regeneraciÃ³n tisular en procedimientos quirÃºrgicos odontolÃ³gicos/ Platelet-rich fibrin as part of tissue regeneration in dental surgical procedures	Lopez, Dayanet; Rockenbach, Maria; GarcÃ­a, Ana	Odontol. sanmarquina (Impr.)	LILACS	2024	https://doi.org/10.15381/os.v27i1.26146			NO
891	LILACS-27	Plasma rico en plaquetas como tratamiento de pacientes adultos mayores con hernia de disco lumbar	Arce GonzÃ¡lez, Manuel Antonio; Sarduy Arana, RamÃ³n; Ãlvarez VelÃ¡zquez, Manuel Alejandro; Cantero MarÃ­n, Carmen Rosa; Camacho GÃ³mez, Ãngel SerafÃ­n	Medicentro (Villa Clara)	LILACS	2024	http://scielo.sld.cu/scielo.php?script=sci_arttext&pid=S1029-30432024000100055&lng=en&nrm=iso&tlng=en			NO
892	LILACS-28	O papel da fibrina rica em plaquetas e leucÃ³citos na cicatrizaÃ§Ã£o Ã³ssea de defeitos em calvÃ¡ria: estudo em coelhos/ The role of fibrin rich in platelets and leukocytes in the bone healing of calvary defects: study in rabbits	de Oliveira, Evans Soares; Nassif, Paulo Afonso Nunes; Tabushi, Fernando Issamu; do Nascimento-Filho, Geraldo Odilon; Rabello, Samuel; Carmo, Alexsandro Batista da Costa; Ribas-Filho, Jurandir Marcondes	BioSCI. (Curitiba, Online)	LILACS	2024	https://bioscience.org.br/bioscience/index.php/bioscience/article/view/483/517	10.55684/2024.82.e.e026		NO
893	LILACS-29	Reparo tecidual com plasma rico em fibrina em defeitos de tecido mole: estudo em coelhos/ Tissue repair with fibrin-rich plasma in soft tissue defects: a study in rabbits	de Marco, Junior; Reis, Phillipe Geraldo Teixeira De Abreu; Carmo, Alexsandro Batista da Costa; Lages-Neto, Manoel; Zeve, Jorge Luiz de Mattos; Ribas Filho, Jurandir Marcondes	BioSCI. (Curitiba, Online)	LILACS	2024	https://bioscience.org.br/bioscience/index.php/bioscience/article/view/540/445	10.55684/2024.82.e.e074		NO
894	LILACS-30	The effect of platelet-rich plasma on intra-abdominal adhesions in rabbit uterine horn model.	Kurt, Begum; Yildiz, Caglar; Koc, Tulay; Kurt-Ozkaya, Nese; Celikgun, Serkan	Cir Cir	MEDLINE	2023	https://dx.doi.org/10.24875/CIRU.23000070	10.24875/CIRU.23000070		NO
895	LILACS-31	Efectividad del tratamiento con plasma rico en plaquetas y leucocitos en la fisura anal secundaria/ Effectiveness of Treating Secondary Anal Fissure with Platelet and Leukocyte-Rich Plasma	Cervantes PelÃ¡ez, Dayan; Fuentes DÃ­az, Zaily; Nicolau Pestana, Elizabeth; Escalona SÃ¡nchez, Yelandy	Rev. cuba. cir	LILACS	2023	http://scielo.sld.cu/scielo.php?script=sci_arttext&pid=S0034-74932023000400001&lng=en&nrm=iso&tlng=en			NO
896	LILACS-32	Coberturas e agentes tÃ³picos e seus efeitos no tratamento de lesÃµes venosas: revisÃ£o integrativa/ Coverings and topical agents and their effects on the treatment of venous lesions: integrative review	Mesquita, Simone Karine da Costa; Freitas, Luana Souza; O', Lorena Brito do; GonÃ§alves, Anna Alice Carmo; Linhares, Jayane da Silva Oliveira; AraÃºjo, Rhayssa de Oliveira e; Costa, Isabelle Katherinne Fernandes	Rev Enferm UFPI	LILACS	2023	https://periodicos.ufpi.br/index.php/reufpi/article/view/3868/3780	10.26694/reufpi.v12i1.3868		NO
897	LILACS-33	RevisiÃ³n bibliogrÃ¡fica de la eficacia del tratamiento con plasma rico en plaquetas en hernia de disco lumbar/ Bibliographic review of the efficacy of platelet-rich plasma treatment in lumbar disc herniation	Guerrero-Molina, AL; Cruz-Ãlvarez, MG; Tenopala-Villegas, S	Acta ortop. mex	LILACS	2023	http://www.scielo.org.mx/scielo.php?script=sci_arttext&pid=S2306-41022023000500290	10.35366/113963		NO
898	LILACS-34	Cuidados prestados ao portador de Ãºlcera venosa que auxiliam a cicatrizaÃ§Ã£o da ferida/ Care provided to patients with venous ulcers to help the wound heal	Lins, Igor Evangelista Melo; Sales, Andresa de AraÃºjo; Silva, Beatriz Nunes da; Canga, Belilia Domireth Gomes; Silva, Marlon OtÃ¡vio Reis da; Freire, Rackel Veloso da Silva; Eloy, Rafaelly Andressa de Lucena; Ferreira, Rosinei Nascimento	Nursing (Ed. bras., Impr.)	LILACS	2023	https://www.revistanursing.com.br/index.php/revistanursing/article/view/3101/3773	10.36489/nursing.2023v26i302p9805-9809		NO
899	LILACS-35	Uso de plasma rico em plaquetas para reparaÃ§Ã£o tecidual: revisÃ£o da literatura/ Use of platelet-rich plasma for tissue repair: literature review	Quintino, Karoline; Morgado, Daniella Lury; Benitez, FÃ¡bio JoÃ£o; Silva, Aline Preve da; Tonin, Edvaldo	J. Health Sci. Inst	LILACS	2023	https://repositorio.unip.br/wp-content/uploads/tainacan-items/34088/104274/04V41_n2_2023_p89a92.pdf			NO
900	LILACS-36	Plasma rico en plaquetas, regenerador en alteraciones corneales/ Platelet-rich plasma, regenerative in corneal disorders	LeÃ³n RodrÃ­guez, Yereyni; HernÃ¡ndez FernÃ¡ndez, Yardanis; PÃ©rez Parra, Zaadia; Moreno RamÃ­rez, Mildrey; JareÃ±o Ochoa, Madelyn	Rev. cuba. oftalmol	LILACS	2023	http://scielo.sld.cu/scielo.php?script=sci_arttext&pid=S0864-21762023000100001&lng=en&nrm=iso&tlng=en			YES
901	LILACS-37	Lipotransferencia en el tratamiento de las deformidades faciales, ejemplo del avance cientÃ­fico en la CirugÃ­a plÃ¡stica	GarcÃ­a Bravo, Yahima; Machado Zurbano, Ian Abel; Cruz Cobo, Actheinay	Acta mÃ©d. cent	LILACS	2023	http://scielo.sld.cu/scielo.php?script=sci_arttext&pid=S2709-79272023000100193&lng=en&nrm=iso&tlng=en			NO
902	LILACS-38	[Bibliographic review of the efficacy of platelet-rich plasma treatment in lumbar disc herniation]./ RevisiÃ³n bibliogrÃ¡fica de la eficacia del tratamiento con plasma rico en plaquetas en hernia de disco lumbar.	Guerrero-Molina, A L; Cruz-Ãlvarez, M G; Tenopala-Villegas, S	Acta Ortop Mex	MEDLINE	2023	https://www.scielo.org.mx/scielo.php?script=sci_arttext&pid=S2306-41022023000500290			NO
903	LILACS-39	Biological and Cellular Properties of Advanced Platelet-Rich Fibrin (A-PRF) Compared to Other Platelet Concentrates: Systematic Review and Meta-Analysis.	Pereira, Vinicius Balan Santos; Lago, Carlos Augusto Pereira; Almeida, Renata de Albuquerque Cavalcanti; Barbirato, Davi da Silva; Vasconcelos, Belmiro Cavalcanti do Egito	Int J Mol Sci	MEDLINE	2023	https://www.ncbi.nlm.nih.gov/pmc/articles/PMC10779223	10.3390/ijms25010482		NO
904	LILACS-40	Management of Facial Second-Degree Burns with Nanocellulose-Based Dressing: A Case Series and Systematic Review.	Ciudad, Pedro; EscandÃ³n, Joseph M; Bravo, Lilyan L; Manrique, Oscar J	Facial Plast Surg	MEDLINE	2023	https://dx.doi.org/10.1055/a-1860-8504	10.1055/a-1860-8504		NO
905	LILACS-41	The effects of mesenchymal stromal cells and platelet-rich plasma treatments on cutaneous wound healing.	Ramos-Gonzalez, Giselle; Salazar, Lianeth; Wittig, Olga; Diaz-Solano, Dylana; Cardier, Jose E	Arch Dermatol Res	MEDLINE	2023	https://dx.doi.org/10.1007/s00403-022-02451-y	10.1007/s00403-022-02451-y		NO
906	LILACS-42	Plasma rico en plaquetas autÃ³logo en la cicatrizaciÃ³n de heridas por cirugÃ­a electiva, Â¿mito o realidad? Estudio prospectivo experimental/ Autologous platelet rich plasma in the healing of wounds by elective surgery, myth or reality? Experimental prospective study	PadrÃ³n Sanabria, Johnny Alexander; CedeÃ±o Miranda, Mariaisabel Oriana; Morales Freites, Aliuba Marienela; Betancourt Sosa, Ãngel Fernando; GonzÃ¡lez Larez, Carlina Alejandra; Ledezma S, Tenneesse J	Rev. venez. cir	LILACS	2023	https://revistavenezolanadecirugia.com/index.php/revista/article/view/490/647	10.48104/RVC.2023.76.1.10		NO
907	LILACS-43	Autologous platelet concentrates for facial rejuvenation.	Buzalaf, MarÃ­lia Afonso Rabelo; Levy, FlÃ¡via Mauad	J Appl Oral Sci	MEDLINE	2022	https://www.ncbi.nlm.nih.gov/pmc/articles/PMC9444188	10.1590/1678-7757-2022-0020		NO
908	LILACS-44	Terapias inovadoras para reparo tecidual em pessoas com pÃ© diabÃ©tico/ Innovative therapies for tissue repair in people with diabetic feet/ Terapias innovadoras para la reparaciÃ³n de tejidos en personas con pie diabÃ©tico	Cabral, Adriane Duarte; Said, Alice Amorim; Santos, Andreina Kaline Fassabe dos; Lima, Raquel Santiago; BrandÃ£o, Maria Girlane Sousa Albuquerque	Rev. Enferm. Atual In Derme	BDENF	2022	https://revistaenfermagematual.com/index.php/revista/article/view/1365/1436	10.31011/reaid-2022-v.96-n.39-art.1365		NO
909	LILACS-45	EvoluciÃ³n de defectos Ã³seos periodontales tratados con plasma rico en plaquetas/ Evolution of periodontal defects bone treated with platelets rich-plasm	PeÃ±a-Sisto, Maritza	Rev. cienc. med. Pinar Rio	LILACS	2022	http://scielo.sld.cu/scielo.php?script=sci_arttext&pid=S1561-31942022000300004			NO
910	LILACS-46	Plasma Rico em Plaquetas na CicatrizaÃ§Ã£o de Ãšlcera Venosa: Relato de Caso/ Platelet-rich Plasma in Venous Ulcer Healing: Case Report/ Plasma Rico en Plaquetas en la CicatrizaciÃ³n de Ãšlceras Venosas: Informe de un Caso	Moreno, Daniela Reis; Domingues, Elaine Aparecida; Vallim, ClÃ¡udio Avelar; Silva, Ranile Santos; Fonseca, JoÃ£o Paulo Soares; Noguchi, Thuanny Brito	Estima (Online)	LILACS	2022	https://www.revistaestima.com.br/estima/article/view/1158/518	10.30886/estima.v20.1158_PT		NO
911	LILACS-47	The role of platelet-rich plasma in the mild and severe stages of atherosclerotic disease in mice.	da Silva, LetÃ­cia Queiroz; Silva Justo-Junior, Amauri da; Moraes Martinelli, Beatriz de; da Cruz, MÃ¡rcio Alves; Huber, Stephany Cares; de Lima MontalvÃ£o, Silmara Aparecida; de Freitas Filho, Luiz Henrique; Vicente, Cristina Pontes; Annichino-Bizzacchi, Joyce Maria	Regen Med	MEDLINE	2022	https://dx.doi.org/10.2217/rme-2021-0151	10.2217/rme-2021-0151		YES
912	LILACS-48	Novel Protocols for the Production of Autologous Blood Concentrates With High Platelet Volume.	Rossi, Renato; Garg, Arun K; Kurtzman, Gregori M	Compend Contin Educ Dent	MEDLINE	2022	https://pubmed.ncbi.nlm.nih.gov/35272458/			NO
913	LILACS-49	Cellular components and TGF-beta1 content of a closed Tube system for Platelet Rich Plasma acquisition in horse]/ [Componentes celulares e TGF-beta1 do plasma rico em plaquetas obtido por sistema fechado em equinos]	Fantini, P; Jimenez-Aristizabal, R; Iborra, A; Miranda, A. L. S; MaranhÃ£o, R. P. A; Leme, F. O. P; Palhares, M. S; Prades, M	Arq. bras. med. vet. zootec. (Online)	VETINDEX	2022	http://www.scielo.br/scielo.php?script=sci_arttext&pid=S0102-09352022000100093	10.1590/1678-4162-12257		NO
914	LILACS-50	Skin graft associated with platelet-rich plasma in correcting extensive injuries resulting from the resection of skin cancer chemically induced in rats.	Pazzini, Josiane Morais; Moreira, Stella Habib; Cassino, Pedro; Maronezi, Marjury; Zangirolami, Michelle; GomÃ©s, Jorge Luis AlvarÃ©z; Bertolo, Paulo Henrique; Rocha, Michelle do Carmo Pereira; Fiebi, Sonia Prince; Kajiura, Caroline; Bernardes, Filippo Janoni; Bustamante, Caio; Nardi, Andrigo Barboza De	Acta Cir Bras	MEDLINE	2022	https://www.ncbi.nlm.nih.gov/pmc/articles/PMC8734959	10.1590/ACB361203		NO
915	LILACS-51	Passo-a-passo para utilizaÃ§Ã£o de fibrina rica em plaquetas como agente hemostÃ¡tico apÃ³s exodontia: descriÃ§Ã£o da tÃ©cnica/ Step-by-step for use of platelet-rich fibrin as a hemostatic agent after exodontic: description of the technique	Sousa, Amanda Vidal de; Mendes, Elisa Siqueira; Ferreira, Leticia GonÃ§alves; Melo, Fernanda Britto de; MourÃ£o, Carlos Fernando de Almeida Barros; Calasans-Maia, MÃ´nica Diuana; Sartoretto, Suelen Cristina; Uzeda, Marcelo JosÃ©; Resende, Rodrigo Figueiredo de Brito	Rev. Flum. Odontol. (Online)	LILACS	2022	https://fi-admin.bvsalud.org/document/view/vwc2c	10.22409/ijosd.v1i57.50850		NO
916	LILACS-52	Solid PlateletÂ­rich Plasma Combined with Silicone-hydrogel Soft Contact Lens for Non-healing Corneal Ulcers: A Case Series.	Alvarado-Villacorta, Rosa; Davila-Alquisiras, Jesus H; HernÃ¡ndez-Quintela, Everardo; Ramos-Betancourt, Nallely	Ocul Immunol Inflamm	MEDLINE	2022	https://dx.doi.org/10.1080/09273948.2020.1871492	10.1080/09273948.2020.1871492		NO
917	LILACS-53	EvaluaciÃ³n del plasma rico en plaquetas para la cicatrizaciÃ³n de los pacientes con quemaduras dÃ©rmicas/ Evaluation of platelet-rich plasma for the healing of patients with dermal burns	RodrÃ­guez-Salazar, Orlando Bismark; Lebron-MatÃ©o, Francis; Fuentes-DÃ­az, Zaily; RodrÃ­guez-HernÃ¡ndez, Orlando	Arch. mÃ©d. Camaguey	LILACS	2022	http://scielo.sld.cu/scielo.php?script=sci_arttext&pid=S1025-02552022000100032			NO
918	LILACS-54	Os 100 artigos mais citados sobre o uso de agregados plaquetÃ¡rios em odontologia: um estudo bibliomÃ©trico/ The use of platelet aggregates in dentistry: a bibliometric analysis	Lacerda, Carolina VerÃ­ssimo		BBO	2022	https://repositorio.ufmg.br/handle/1843/52353			NO
919	LILACS-55	Autologous platelet concentrates for facial rejuvenation	BUZALAF, MarÃ­lia Afonso Rabelo; LEVY, FlÃ¡via Mauad	J. appl. oral sci	LILACS	2022	http://www.scielo.br/scielo.php?script=sci_arttext&pid=S1678-77572022000100301	10.1590/1678-7757-2022-0020		YES
920	LILACS-56	Plasma rico en plaquetas como alternativa terapÃ©utica en el tratamiento de pacientes con herida avulsiva/ Platelet-rich plasma as a therapeutic alternative in the treatment of patients with avulsive wound	Lanfernal Novo, Edilberto; LÃ³pez de Quesada, Salvio LÃ¡zaro; NÃ¡poles Mengana, JosÃ© Luis; Duconger Danger, Marilaicy; SuÃ¡rez Lescay, Celso; RodrÃ­guez Obret, Osmar	Rev. cuba. med. mil	LILACS	2022	http://scielo.sld.cu/scielo.php?script=sci_arttext&pid=S0138-65572022000300027			YES
921	LILACS-57	Regenerative effect of platelet-rich plasma in the murine ischemic limbs.	Stilhano, Roberta Sessa; Denapoli, Priscila Martins Andrade; Gallo, Camila Congentino; Samoto, Vivian Yochiko; Ingham, Sheila Jean McNeill; Abdalla, Rene Jorge; Koh, Timothy Jon; Han, Sang Won	Life Sci	MEDLINE	2021	https://dx.doi.org/10.1016/j.lfs.2021.119934	10.1016/j.lfs.2021.119934		NO
922	LILACS-58	Experiencia con el uso de plasma rico en plaquetas autÃ³logo en el tratamiento de las Ãºlceras del pie diabÃ©tico/ Use of platelet rich plasma in the treatment of diabetic foot ulcers. Report of the experience/ ExperiÃªncia com o uso de plasma autÃ³logo rico em plaquetas no tratamento de Ãºlceras do pÃ© diabÃ©tico	Orellano, Pablo; Torres Negreira, MatÃ­as; Colombo, AgustÃ­n; Lamela, Natalia; Saliwonczyk, Daniela; Berro, Maximiliano; Sierra, Gabriela; RodrÃ­guez, Ismael; Vucovich, Lilian	Rev. mÃ©d. Urug	LILACS	2021	http://www.scielo.edu.uy/scielo.php?script=sci_arttext&pid=S1688-03902021000301201	10.29193/rmu.37.3.1		NO
923	LILACS-59	Transfusion practices in cirrhotic patients at a tertiary liver care center from Northern India	Kakkar, Brinda; Maiwall, Rakhi; Bajpai, Meenu	Hematol., Transfus. Cell Ther. (Impr.)	LILACS	2021	http://www.scielo.br/scielo.php?script=sci_arttext&pid=S2531-13792021000300280	10.1016/j.htct.2020.05.010		NO
924	LILACS-60	Utilidad del suero autÃ³logo en lesiones de superficie ocular de evoluciÃ³n incierta. EvaluaciÃ³n clÃ­nica e imagenolÃ³gica	Borobio, E; HernÃ¡ndez-PatiÃ±o, Ivan; Rossani Alatrista, German; LÃ³pez, Enriqueta; Talavera, JesÃºs Enrique; De La Cruz Vargas, Jhony	Horiz. med. (Impresa)	LILACS	2021	http://www.scielo.org.pe/scielo.php?script=sci_arttext&pid=S1727-558X2021000300008&lng=en&nrm=iso&tlng=en			NO
925	LILACS-61	UtilizaÃ§Ã£o de enxerto Ã³sseo e fibrina rica em plaquetas (PRF) na implantodontia: relato de caso/ Use of bone graft and platelet-rich fibrine (PRF) in implant dentistry: clinical case/ Uso de fibrina rica de injerto Ã³rgico y plaquetas (PRF) en la odontologÃ­a de implantes: informe de caso	Silva, Janaina Soares da; Beiriz, Rejane Kelly Andrade; Raposo, Mariana Josue	Arch. health invest	BBO	2021	https://www.archhealthinvestigation.com.br/ArcHI/article/view/5361/7199	10.21270/archi.v10i7.5361		NO
926	LILACS-62	Efecto del plasma rico en plaquetas en la regeneraciÃ³n Ã³sea posexodoncia del tercer molar impactado evaluado a travÃ©s de tomografÃ­a computarizada Cone Beam	Quincho-Rosales, Dilmer A; Evaristo-Chiyong, Teresa; Portocarrero-Gallardo, Marina G; Churampi-Mancilla, Dalia V; Chui-GalvÃ¡n, Sergio; Grados-Pomarino, Sixto	DiagnÃ³stico (PerÃº)	LILACS	2021	http://142.44.242.51/index.php/diagnostico/article/view/283	10.33734/diagnostico.v60i2.283		NO
927	LILACS-63	Allogenic platelet-rich plasma in induced ulcers in rat's cornea/ [Plasma rico em plaquetas alogÃªnico em Ãºlceras de cÃ³rnea induzidas em ratos]	Gandolfi, M. G; BrandÃ£o, C. V. S; Pellizon, C. H; Hirota, I. N; Barros, R; Hussein, A. C. B; Merlini, N. B; Takahira, R. K; Mesquita, L. R	Arq. bras. med. vet. zootec. (Online)	LILACS	2021	http://www.scielo.br/scielo.php?script=sci_arttext&pid=S0102-09352021000300613	10.1590/1678-4162-12214		NO
928	LILACS-64	AvaliaÃ§Ã£o do tratamento de alteraÃ§Ãµes estÃ©ticas faciais com uso de um protocolo operacional desenvolvido para a aplicaÃ§Ã£o de plasma rico em plaquetas/ Evaluation of the treatment of changes aesthetic facial with the use of an operational protocol developed for the application of platelet rich plasm	Silva, Darlyane Pereira Feitosa da; Soares, Mayana Thalia Santos; Rodrigues, Aldenora Maria Ximenes; Moura, Michely Laiany Vieira; Oliveira, Cleriston Rangel da Costa	Rev. CiÃªnc. MÃ©d. Biol. (Impr.)	LILACS	2021	file:///C:/Users/UFBA/Desktop/36350-Texto%20do%20Artigo-173492-1-10-20210621.pdf	10.9771/cmbio.v20i1.36350		NO
929	LILACS-65	Texture analysis to differentiate anterior cruciate ligament in patients after surgery with platelet-rich plasma.	Alves, Allan Felipe Fattori; de Arruda Miranda, JosÃ© Ricardo; de Souza, SÃ©rgio Augusto Santana; Pereira, Ricardo Violante; de Almeida Silvares, Paulo Roberto; Yamashita, Seizo; Deffune, Elenice; de Pina, Diana Rodrigues	J Orthop Surg Res	MEDLINE	2021	https://www.ncbi.nlm.nih.gov/pmc/articles/PMC8080342	10.1186/s13018-021-02437-y		NO
930	LILACS-66	Efficacy of autologous platelet-rich plasma gel in the treatment of refractory pressure injuries and its effect on wound healing time and patient quality of life.	Liu, Qian; Zhang, Ning; Li, Zhengnan; He, Hongmei	Clinics (Sao Paulo)	MEDLINE	2021	https://www.ncbi.nlm.nih.gov/pmc/articles/PMC7847254	10.6061/clinics/2021/e2355		NO
931	LILACS-67	PRP in wound healing applications.	Oneto, Paula; Etulain, Julia	Platelets	MEDLINE	2021	https://dx.doi.org/10.1080/09537104.2020.1849605	10.1080/09537104.2020.1849605		NO
932	LILACS-68	Autologous platelet-rich plasma action on skin autografts in horses/ AÃ§Ã£o do plasma rico em plaquetas autÃ³logo em autoenxertos de pele em equinos	Escola de VeterinÃ¡ria e Zootecnia (EVZ)Pedroso, Ana Carolina Barros da Rosa; Escola de VeterinÃ¡ria e Zootecnia (EVZ)Queiroz, Ana Kellen Lima de; Escola de VeterinÃ¡ria e Zootecnia (EVZ)Brito, Eric Saymon Andrade de; Escola de VeterinÃ¡ria e Zootecnia (EVZ)Souza, Joel Phillipe Costa e; Miguel, Marina Pacheco; Escola de VeterinÃ¡ria e Zootecnia (EVZ)Brandstetter, Luciana Ramos Gaston; Escola de V…	CiÃªnc. rural (Online)	LILACS	2021	http://www.scielo.br/scielo.php?script=sci_arttext&pid=S0103-84782021000800603	10.1590/0103-8478cr20190811		YES
933	LILACS-69	ObtenciÃ³n de plasma rico en plaquetas (PRP) en el Laboratorio de Terapia Celular para uso como herramienta terapÃ©utica en medicina regenerativa/ Obtaining platelet rich plasma (PRP) in the Cell Therapy Laboratory for use as a therapeutic tool in regenerative medicine	PÃ©rez N, Claudio; Escobar A, Gisselle; Soto B, Pablo; Ibarra C, Camila; Larrondo L, Milton; Alfaro L, Jorge	Rev. Hosp. Clin. Univ. Chile	LILACS	2021	https://www.redclinica.cl/Portals/0/Users/014/14/14/1950.pdf			NO
934	LILACS-70	Efficacy of autologous platelet-rich plasma gel in the treatment of refractory pressure injuries and its effect on wound healing time and patient quality of life	Liu, Qian; Zhang, Ning; Li, Zhengnan; He, Hongmei	Clinics	LILACS	2021	http://www.scielo.br/scielo.php?script=sci_arttext&pid=S1807-59322021000100227	10.6061/clinics/2021/e2355		YES
935	LILACS-71	Influencing factors for preparation of platelet-rich plasma in horses/ Fatores que influenciam o preparo do plasma rico em plaquetas na espÃ©cie equina	Pedroso, Ana Carolina Barros da Rosa; Peixoto, AndrÃ©ia da Costa; Oliveira, Evelyn de; Dutra, Helena Tavares; Basile, Roberta Carvalho; Brandstetter, Luciana Ramos Gaston; Moura, Veridiana Maria Brianezi Dignani de	Semina ciÃªnc. agrar	VETINDEX	2021	https://www.uel.br/revistas/uel/index.php/semagrarias/article/view/39503	10.5433/1679-0359.2021v42n4p2327		NO
936	LILACS-72	In-vitro production and pre-validation of lyophilized canine platelet-rich plasma for therapeutic use/ ProduÃ§Ã£o e validaÃ§Ã£o de plasma rico em plaquetas canino liofilizado para fins de utilizaÃ§Ã£o terapÃªutica	Freitas, NatÃ¡lia P. P; Maior, Maria MÃ¡rcia M. S; Silva, Beatriz A. P; Bezerra, Marcus R. L; Nunes, JosÃ© F; G. Neto, Saul; Tavares, Kaio C. S; Martins, Leonardo T	Pesqui. vet. bras	LILACS	2021	https://www.scielo.br/j/pvb/a/pFkwWbWTbSLDh5JgLrCwWjD/?format=pdf&lang=en	10.1590/1678-5150-pvb-6999		NO
937	LILACS-73	Autologous platelet-rich plasma action on skin autografts in horses/ AÃ§Ã£o do plasma rico em plaquetas autÃ³logo em autoenxertos de pele em equinos	Pedroso, Ana Carolina Barros da Rosa; Queiroz, Ana Kellen Lima de; Brito, Eric Saymon Andrade de; Souza, Joel Phillipe Costa e; Miguel, Marina Pacheco; Brandstetter, Luciana Ramos Gaston; Moura, Veridiana Maria Brianeze Dignani de	CiÃªnc. rural (Online)	VETINDEX	2021	https://www.scielo.br/j/cr/a/6BH9PnWvWrYhVRZMMMvgMsH/?format=pdf&lang=en	10.1590/0103-8478cr20190811		NO
938	LILACS-74	Skin graft associated with platelet-rich plasma in correcting extensive injuries resulting from the resection of skin cancer chemically induced in rats	Pazzini, Josiane Morais; Moreira, Stella Habib; Cassino, Pedro; Maronezi, Marjury; Zangirolami, Michelle; GomÃ©s, Jorge Luis AlvarÃ©z; Bertolo, Paulo Henrique; Rocha, Michelle do Carmo Pereira; Fiebi, Sonia Prince; Kajiura, Caroline; Bernardes, Filippo Janoni; Bustamante, Caio; Nardi, Andrigo Barboza De	Acta cir. bras	LILACS	2021	http://www.scielo.br/scielo.php?script=sci_arttext&pid=S0102-86502021001200201	10.1590/acb361203		YES
939	LILACS-75	In-vitro production and pre-validation of lyophilized canine platelet-rich plasma for therapeutic use	Freitas, NatÃ¡lia P.P.; Maior, Maria MÃ¡rcia M.S.; Silva, Beatriz A.P.; Bezerra, Marcus R.L.; Nunes, JosÃ© F.; G. Neto, Saul; Tavares, Kaio C.S.; Martins, Leonardo T.	Pesqui. vet. bras	LILACS	2021	http://old.scielo.br/scielo.php?script=sci_arttext&pid=S0100-736X2021000100422&lng=en&nrm=iso&tlng=en			NO
940	LILACS-76	Factores de crecimiento en el plasma: herramienta terapÃ©utica en dermatologÃ­a/ Growth factors in plasma: therapeutic tool in dermatology	Rivera, Zulay	Revista Digital de Postgrado	LILACS	2020	http://saber.ucv.ve/ojs/index.php/rev_dp/article/view/19866/144814486194	10.37910/RDP.2020.9.3.e231		NO
941	LILACS-77	Effects of homologous and heterologous rich platelets plasma, compared to poor platelets plasma, on cutaneous healing of rabbits.	Meira, Raquel de Oliveira; Braga, Daniel Nogueira Mendes; Pinheiro, Leni Safira GonÃ§alves; Amorim, Izabela Ferreira Gontijo; Vasconcellos, Leonardo de Souza; Alberti, Luiz Ronaldo	Acta Cir Bras	MEDLINE	2020	https://www.ncbi.nlm.nih.gov/pmc/articles/PMC7709901	10.1590/s0102-865020200100000006		NO
942	LILACS-78	Plasma rico en plaquetas como terapia autÃ³loga en la medicina regenerativa: RevisiÃ³n narrativa/ Platelet rich plasma as autologous therapy in regenerative medicine: Narrative review	Aguilar, Rene; CÃ¡ceres, Armando	Cienc. tecnol. salud	LILACS	2020	https://doi.org/10.36829/63CTS.v7i3.946	10.36829/63CTS.v7i3.946		NO
943	LILACS-79	Prion Protein at the Leading Edge: Its Role in Cell Motility.	Prado, Mariana BrandÃ£o; Melo Escobar, Maria Isabel; Alves, Rodrigo Nunes; Coelho, BÃ¡rbara Paranhos; Fernandes, Camila Felix de Lima; Boccacino, Jacqueline Marcia; Iglesia, Rebeca Piatniczka; Lopes, Marilene Hohmuth	Int J Mol Sci	MEDLINE	2020	https://www.ncbi.nlm.nih.gov/pmc/articles/PMC7555277	10.3390/ijms21186677		NO
944	LILACS-80	Uso de fibrina rica em plaquetas na periodontia: uma revisÃ£o de literatura/ Use of platelet-rich fibrin in periodontia: a literature review	Souza, Bruna Luiza Dias; Vitor, Glayson Pereira	RFO UPF	LILACS	2020	http://seer.upf.br/index.php/rfo/article/view/10316	10.5335/rfo.v25i2.10316		NO
945	LILACS-81	Cost and effectiveness of Platelet Rich Plasma in the healing of varicose ulcer: Meta-analysis.	Oliveira, Beatriz Guitton Renaud Baptista de; Carvalho, Magali Rezende de; Ribeiro, Andrea Pinto Leite	Rev Bras Enferm	MEDLINE	2020	https://dx.doi.org/10.1590/0034-7167-2018-0981	10.1590/0034-7167-2018-0981		NO
946	LILACS-82	The influence of platelet-rich plasma (PRP) on colonic anastomosis healing impaired by intraperitoneal 5-flourouracil application. An experimental study.	Gorur, Mustafa; Sozutek, Alper; Irkorucu, Oktay; Karakaya, Burak	Acta Cir Bras	MEDLINE	2020	https://www.ncbi.nlm.nih.gov/pmc/articles/PMC7341987	10.1590/s0102-865020200050000004		NO
947	LILACS-83	Healing of deep dermal burns by allogeneic mesenchymal stromal cell transplantation.	Wittig, Olga; Diaz-Solano, Dylana; ChacÃ­n, Tulio; Rodriguez, Yudith; Ramos, Giselle; Acurero, Gleriset; Leal, Fredy; Cardier, Jose E	Int J Dermatol	MEDLINE	2020	https://dx.doi.org/10.1111/ijd.14949	10.1111/ijd.14949		YES
948	LILACS-84	AnÃ¡lise ultraestrutural do colÃ¡geno de feridas cutÃ¢neas de coelhos tratadas com plasma rico em plaquetas de equino/ Ultrastructural analysis of the collagen of rabbit skin wounds treated with platelet-rich equine plasma	Rezende, R. S; Eurides, D; Alves, E. G. L; Venturini, G. C; Alves, R. N; Felipe, R. L	Arq. bras. med. vet. zootec. (Online)	LILACS	2020	https://www.scielo.br/scielo.php?script=sci_arttext&pid=S0102-09352020000300827&lng=en&nrm=iso&tlng=pt	10.1590/1678-4162-11035		NO
949	LILACS-85	AssociaÃ§Ã£o de plasma rico em plaquetas de equino e pomada comercial no tratamento de feridas em pele de coelho/ Rich plasma association in equine platform and commercial oil in writing of rabbit skin	Rezende, Rodrigo Supranzetti de; Eurides, Duvaldo; Alves, Endrigo Gabelline Leonel; Venturini, Guilherme Costa; Felipe, Rodrigo Lopes de	CiÃªnc. anim. bras. (Impr.)	VETINDEX	2020	https://www.scielo.br/j/cab/a/zFL4ZpLsd4GHpD7kFf54jmC/?lang=en	10.1590/1809-6891v21e-56274		NO
950	LILACS-86	A topical cell therapy approach for diabetic chronic ulcers: Effects of mesenchymal stromal cells associated with platelet-rich plasma.	Stessuk, Talita; Ribeiro-Paes, JoÃ£o Tadeu; Colpas, Paula Tavares; Martins Alves, Paulo CÃ©sar; Rehder, Jussara; Bosnardo, Carla Aparecida Faccio; Guillaumon, Ana Terezinha; Forte, Andresa; Puzzi, Maria Beatriz	J Cosmet Dermatol	MEDLINE	2020	https://dx.doi.org/10.1111/jocd.13321	10.1111/jocd.13321		NO
951	LILACS-87	Effect of platelet-rich plasma, fat pad and dural matrix in preventing epidural fibrosis/ Efeito do plasma rico em plaquetas, enxerto de gordura e matriz de colÃ¡geno na prevenÃ§Ã£o da fibrose epidural	Guler, Serkan; Akcali, Omer; Sen, Baran; Micili, Serap Cilaker; Sanli, Nam&#305;k Kemal; Cankaya, Deniz	Acta ortop. bras	LILACS	2020	http://www.scielo.br/scielo.php?script=sci_arttext&pid=S1413-78522020000100031	10.1590/1413-785220202801218823		NO
952	LILACS-88	Effect of the platelet-rich plasma covering of polypropylene mesh on oxidative stress, inflammation, and adhesions.	Belebecha, Vanessa; Casagrande, RÃºbia; Urbano, Mariana R; Crespigio, Jefferson; Martinez, Renata M; Vale, David L; de Almeida, SÃ­lvio Henrique Maia	Int Urogynecol J	MEDLINE	2020	https://dx.doi.org/10.1007/s00192-019-03938-5	10.1007/s00192-019-03938-5		NO
953	LILACS-89	Plasma rich in growth factors (PRGF) in non-surgical periodontal therapy: a randomized clinical trial	Panda, Saurav; Purkayastha, Adrita; Mohanty, Rinkee; Nayak, Rashmita; Satpathy, Anurag; Das, Abhaya Chandra; Kumar, Manoj; Mohanty, Gatha; Panda, Sital; Fabbro, Massimo Del	Braz. oral res. (Online)	LILACS	2020	http://www.scielo.br/scielo.php?script=sci_arttext&pid=S1806-83242020000100224	10.1590/1807-3107bor-2020.vol34.0034		NO
954	LILACS-90	Fibrina rica en plaquetas en la cicatrizaciÃ³n de los tejidos periodontales/ Platelet-rich fibrin in the healing of periodontal tissues	LÃ³pez-PagÃ¡n, E; Pascual-Serna, AC	Odontol. sanmarquina (Impr.)	LILACS	2020	https://revistasinvestigacion.unmsm.edu.pe/index.php/odont/article/view/17506/14704			NO
955	LILACS-91	AvaliaÃ§Ã£o tomogrÃ¡fica e histomorfomÃ©trica do uso da fibrina rica em plaquetas e leucÃ³citos na cicatrizaÃ§Ã£o alveolar apÃ³s extraÃ§Ã£o dentÃ¡ria: um ensaio clÃ­nico randomizado/ Tomographic and histomorphometric evaluation of socket healing after tooth extraction using leukocyte- and platelet-rich fibrin: a randomized, single-blind, controlled clinical trial	Canellas, JoÃ£o Vitor dos Santos		LILACS	2020	http://www.bdtd.uerj.br/handle/1/16404			NO
956	LILACS-92	Uso do plasma rico em plaquetas associado a colÃ­rios no tratamento de ceratite ulcerativa em equino/ Use of rich plasma on platters associated with collieries in the treatment of ulcerative caeratitis in equine	Bezerra Neto, Luiz Hernani Soares; Moura, Marllus Vinicius Lima; Vago, Paula Bittencourt	CiÃªnc. Anim. (Impr.)	VETINDEX	2020	http://www.uece.br/cienciaanimal/index.php?option=com_docman&task=doc_view&gid=694&tmpl=component&format=raw&Itemid=173			NO
957	LILACS-93	Uso do plasma rico em plaquetas como adjuvante no tratamento de lesÃ£o meniscal e tendinose de calcÃ¢neo em um cÃ£o/ Use of platelet-rich plasma as an adjuvant on treatment of meniscal lesion and tendinosis of calcaneus in a dog	Cruz, Igor Cezar Kniphoff da; Mistieri, Maria Ligia de Arruda; Paim, Mirela GrÃ¼nwalder; GÃ³ss, GeÃ³rgia Camargo; Duarte, Claudia Acosta	CiÃªnc. Anim. (Impr.)	VETINDEX	2020	http://www.uece.br/cienciaanimal/index.php?option=com_docman&task=doc_view&gid=693&tmpl=component&format=raw&Itemid=173			NO
958	LILACS-94	ComparaÃ§Ã£o de diferentes protocolos para obtenÃ§Ã£o de plasma rico em plaquetas canino/ Comparison of different protocols to obtain canine platelets rich plasma	Silva, T. K. G; Rocha, J. L. S; Lira Junior, A. C. G. O; Oliveira, K. P; Escodro, P. B; Notomi, M. K	Ars vet	VETINDEX	2020	http://arsveterinaria.org.br/ars/article/view/1358/1326	10.15361/2175-0106.2020v36n4p328-331		NO
959	LILACS-95	UtilizaÃ§Ã£o de membranas de L-PRF junto Ã instalaÃ§Ã£o de implantes unitÃ¡rios em Ã¡rea anterior de maxila: estudo clÃ­nico randomizado/ Use of L-PRF membranes in single implants installation in anterior maxilla area: randomized clinical trial	Lima, VictÃ³ria Clara da Silva		BBO	2020	http://hdl.handle.net/11449/191942			NO
960	LILACS-96	Cost and effectiveness of Platelet Rich Plasma in the healing of varicose ulcer: Meta-analysis/ Costo y efectividad del Plasma Rico en Plaquetas en la cicatrizaciÃ³n de Ãºlcera varicosa: MetaanÃ¡lisis/ Custo e efetividade do Plasma Rico em Plaquetas na cicatrizaÃ§Ã£o de Ãºlcera varicosa: MetanÃ¡lise	Oliveira, Beatriz Guitton Renaud Baptista de; Carvalho, Magali Rezende de; Ribeiro, Andrea Pinto Leite	Rev. Bras. Enferm. (Online)	LILACS	2020	http://www.revenf.bvs.br/scielo.php?script=sci_arttext&pid=S0034-71672020000400305	10.1590/0034-7167-2018-0981		NO
961	LILACS-97	The influence of platelet-rich plasma (PRP) on colonic anastomosis healing impaired by intraperitoneal 5-flourouracil application. An experimental study	Gorur, Mustafa; Sozutek, Alper; Irkorucu, Oktay; Karakaya, Burak	Acta cir. bras	LILACS	2020	http://www.scielo.br/scielo.php?script=sci_arttext&pid=S0102-86502020000500206	10.1590/s0102-865020200050000004		YES
962	LILACS-98	Effects of homologous and heterologous rich platelets plasma, compared to poor platelets plasma, on cutaneous healing of rabbits	Meira, Raquel de Oliveira; Department of SurgeryBraga, Daniel Nogueira Mendes; Pinheiro, Leni Safira GonÃ§alves; Amorim, Izabela Ferreira Gontijo; Department of Clinical PathologyVasconcellos, Leonardo de Souza; Department of SurgeryAlberti, Luiz Ronaldo	Acta cir. bras	LILACS	2020	http://www.scielo.br/scielo.php?script=sci_arttext&pid=S0102-86502020001000204	10.1590/s0102-865020200100000006		NO
963	LILACS-99	Uso de plasma rico en plaquetas en sutura meniscal/ Platelet-rich plasma in meniscal repair	Figueroa, Francisco	Artrosc. (B. Aires)	LILACS	2020	https://www.revistarelart.com/index.php/revista/article/view/33/14			NO
964	LILACS-100	Terapias biolÃ³gicas en artroscopÃ­a de rodilla. De las ciencias bÃ¡sicas a la aplicaciÃ³n clÃ­nica/ Biological therapies in knee arthroscopy. From basic sciences to clinical application	Dallo, Ignacio; Rivarola Etcheto, Horacio; Collazo, Cristian; Chahla, Jorge; Gobbi, Alberto	Artrosc. (B. Aires)	LILACS	2020	https://www.revistarelart.com/index.php/revista/article/view/116/55			NO
965	LILACS-101	Production cost of autologous platelet rich plasma gel.	Ribeiro, Andrea Pinto Leite; Oliveira, Beatriz Guitton Renaud Baptista de	Rev Lat Am Enfermagem	MEDLINE	2019	https://www.ncbi.nlm.nih.gov/pmc/articles/PMC6896805	10.1590/1518-8345.3265.3221		NO
966	LILACS-102	L-PRF y Ciclo Celular. RevisiÃ³n Narrativa/ L-PRF and cell cycle. Narrative Review	Correa-Aravena, J; Alister, J. P; Olate, S; Manterola, C	Int. j. odontostomatol. (Print)	LILACS	2019	CHILE	4		NO
967	LILACS-103	Antitumoral Potential of Lansbermin-I, a Novel Disintegrin from Porthidium lansbergii lansbergii Venom on Breast Cancer Cells.	Montealegre-SÃ¡nchez, Leonel; Gimenes, Sarah N C; Lopes, Daiana S; Teixeira, Samuel C; Solano-Redondo, Luis; de Melo Rodrigues, Veridiana; JimÃ©nez-Charris, EliÃ©cer	Curr Top Med Chem	MEDLINE	2019	https://dx.doi.org/10.2174/1568026619666190806151401	10.2174/1568026619666190806151401		NO
968	LILACS-104	Efficacy of platelet-rich plasma for non-transfusion use: Overview of systematic reviews.	Pachito, Daniela Vianna; Latorraca, Carolina de Oliveira Cruz; Riera, Rachel	Int J Clin Pract	MEDLINE	2019	https://dx.doi.org/10.1111/ijcp.13402	10.1111/ijcp.13402		NO
969	LILACS-105	Treatment of bisphosphonate-related osteonecrosis using platelet-rich plasma: microtomographic, microscopic, and immunohistochemical analyses.	Cardoso, Camila Lopes; Curra, ClÃ¡udia; Curi, Marcos Martins; Matsumoto, Mariza Akemi; Argentino, Camila DionÃ­sio; Franzolin, Solange de Oliveira Braga; Constantino, Dulce; Barbosa, Daniela Nicolielo; Ferreira JÃºnior, Osny	Braz Oral Res	MEDLINE	2019	https://dx.doi.org/10.1590/1807-3107bor-2019.vol33.0050	10.1590/1807-3107bor-2019.vol33.0050		NO
970	LILACS-106	Pulmonary rehabilitation improves survival in patients with idiopathic pulmonary fibrosis undergoing lung transplantation.	Florian, Juliessa; Watte, Guilherme; Teixeira, Paulo JosÃ© Zimermann; Altmayer, Stephan; Schio, Sadi Marcelo; Sanchez, LetÃ­cia Beatriz; Nascimento, Douglas Zaione; Camargo, Spencer Marcantonio; Perin, Fabiola AdÃ©lia; Camargo, JosÃ© de Jesus; Felicetti, JosÃ© Carlos; Moreira, JosÃ© da Silva	Sci Rep	MEDLINE	2019	https://www.ncbi.nlm.nih.gov/pmc/articles/PMC6597536	10.1038/s41598-019-45828-2		NO
971	LILACS-107	Uso inmediato del plasma rico en plaquetas post laser CO2 fraccionado en fototipo de piel alto/ Immediate randomized use of platelet-rich plasma after fractionated CO2 laser in high skin photo type	Saco-Mera, Edmundo; HernÃ¡ndez-PatiÃ±o, IvÃ¡n	Rev. Fac. Med. Hum	LILACS	2019	http://www.scielo.org.pe/scielo.php?script=sci_arttext&pid=S2308-05312019000300010&lng=es&nrm=iso&tlng=es	10.25176/RFMH.v19i3.2160		NO
972	LILACS-108	Freeze-dried versus fresh platelet-rich plasma in acute wound healing of an animal model.	Huber, Stephany C; Junior, JosÃ© Luiz R C; Silva, LetÃ­cia Q; MontalvÃ£o, Silmara A L; Annichino-Bizzacchi, Joyce M	Regen Med	MEDLINE	2019	https://dx.doi.org/10.2217/rme-2018-0119	10.2217/rme-2018-0119		YES
973	LILACS-109	Treatment of venous ulcers with growth factors: systematic review and meta-analysis.	Carvalho, Magali Rezende de; Silveira, Isabelle Andrade; Oliveira, Beatriz Guitton Renaud Baptista de	Rev Bras Enferm	MEDLINE	2019	https://dx.doi.org/10.1590/0034-7167-2017-0865	10.1590/0034-7167-2017-0865		NO
974	LILACS-110	UtilizaÃ§Ã£o de plasma rico em plaquetas no tratamento de ferida cutÃ¢nea em cÃ£o: relato de caso/ Use of platelet-rich plasma in the treatment of cutaneous wound in dogs: a case report/ UtilizaciÃ³n de plasma rico en plaquetas en el tratamiento de herida cutÃ¡nea en perro: relato de caso	Vidal, Jade Marina; Zat, Luciana Hugue de Souza	Arq. CiÃªnc. Vet. Zool. UNIPAR (Online)	LILACS	2019	https://www.revistas.unipar.br/index.php/veterinaria/article/view/6854	10.25110/arqvet.v22i2.2019.6854		NO
975	LILACS-111	Platelet-rich plasma, a powerful tool in dermatology.	MerchÃ¡n, William H; GÃ³mez, Lina A; Chasoy, MarÃ­a E; Alfonso-RodrÃ­guez, Camilo A; MuÃ±oz, Ana L	J Tissue Eng Regen Med	MEDLINE	2019	https://dx.doi.org/10.1002/term.2832	10.1002/term.2832		NO
976	LILACS-112	Treatment of venous ulcers with growth factors: systematic review and meta-analysis/ Tratamiento de Ãºlceras venosas confactores de crecimiento: revisiÃ³n sistemÃ¡tica y metanÃ¡lisis/ Tratamento de Ãºlceras venosas com fatores de crescimento: revisÃ£o sistemÃ¡tica e metanÃ¡lise	Carvalho, Magali Rezende de; Silveira, Isabelle Andrade; Oliveira, Beatriz Guitton Renaud Baptista de	Rev. Bras. Enferm. (Online)	BDENF	2019	http://www.revenf.bvs.br/scielo.php?script=sci_arttext&pid=S0034-71672019000100200	10.1590/0034-7167-2017-0865		NO
977	LILACS-113	Application of Autologous Platelet-Rich Plasma on Tooth Extraction Site Prevents Occurence of Medication-Related Osteonecrosis of the Jaws in Rats.	Toro, Luan Felipe; de Mello-Neto, JoÃ£o Martins; Santos, Fernanda Furuse Ventura Dos; Ferreira, LetÃ­cia Chaves; Statkievicz, Cristian; Cintra, Luciano Tavares Ã‚ngelo; Issa, JoÃ£o Paulo Mardegan; Dornelles, Rita CÃ¡ssia Menegati; de Almeida, Juliano Milanezi; Nagata, Maria JosÃ© Hitomi; Garcia, Valdir Gouveia; Theodoro, Leticia Helena; Casatti, ClÃ¡udio Aparecido; Ervolino, Edilson	Sci Rep	MEDLINE	2019	https://www.ncbi.nlm.nih.gov/pmc/articles/PMC6328584	10.1038/s41598-018-37063-y		NO
978	LILACS-114	AnÃ¡lise custo-efetividade do plasma rico em plaquetas no tratamento de Ãºlceras venosas/ Cost-effectiveness analysis of platelet-rich plasma in the treatment of venous ulcers	Ribeiro, Andrea Pinto Leite		LILACS	2019	https://app.uff.br/riuff/handle/1/9173			NO
979	LILACS-115	Tennis Leg": Resultados de la evacuaciÃ³n bajo guÃ­a ecogrÃ¡fica	con o sin aplicaciÃ³n de plasma rico en plaquetas/ Tennis Leg. Results of hematoma under ultrasound-guided aspiration with or without platelet-rich plasma application"	Rev. Asoc. Argent. Traumatol. Deporte;26(1): 36-42, 2019.	Rev. Asoc. Argent. Traumatol. Deporte	es	ARGENTINA	1		NO
980	LILACS-116	Use of platelet-rich plasma in the treatment of desmitis of distal interphalangeal joint collateral ligament in a horse	GÃ³ss, GeÃ³rgia Camargo; DÃ¶wich, Gabriela; Machado, Ingrid Rios Lima; Mozzaquatro, Fabricio Desconsi; Rodrigues, Ana Paula; Carneiro, Ana LuÃ­sa Moreira; Leite, Carla Teixeira; Duarte, Claudia Acosta	Acta sci. vet. (Impr.)	VETINDEX	2019	http://www.ufrgs.br/actavet/47-suple-1/CR_433.pdf	10.22456/1679-9216.95766		NO
981	LILACS-117	Treatment of bisphosphonate-related osteonecrosis using platelet-rich plasma: microtomographic, microscopic, and immunohistochemical analyses	Cardoso, Camila Lopes; Curra, ClÃ¡udia; Curi, Marcos Martins; Matsumoto, Mariza Akemi; Argentino, Camila DionÃ­sio; Franzolin, Solange de Oliveira Braga; Constantino, Dulce; Barbosa, Daniela Nicolielo; Ferreira JÃºnior, Osny	Braz. oral res. (Online)	LILACS	2019	http://www.scielo.br/scielo.php?script=sci_arttext&pid=S1806-83242019000100242	10.1590/1807-3107bor-2019.vol33.0050		YES
982	LILACS-118	O plasma rico em fatores de crescimento no tratamento de pacientes com Ãºlceras venosas/ Plasma rich in growth factors in the treatment of patients with venous ulcers	Castro, Joyce Beatriz de Abreu		LILACS	2019	objdig.ufrj.br/51/teses/919807.pdf			NO
983	LILACS-119	AplicaciÃ³n tÃ³pica de plaquetas plasmÃ¡ticas en pacientes con queratitis punteada superficial/ Topical use of plasmatic platelets in patients with superficial punctuated queratitis	FernÃ¡ndez GonzÃ¡lez, MarÃ­a Emilia; RodrÃ­guez Alfonso, Yamirka; Vidal RodrÃ­guez, Elizabeth Leyte	Medisan	LILACS	2018	http://scielo.sld.cu/scielo.php?script=sci_arttext&pid=S1029-30192018000800746			NO
984	LILACS-120	Clinical and Structural Evaluations of Rotator Cuff Repair With and Without Added Platelet-Rich Plasma at 5-Year Follow-up: A Prospective Randomized Study.	Malavolta, Eduardo Angeli; Gracitelli, Mauro Emilio Conforto; AssunÃ§Ã£o, Jorge Henrique; Ferreira Neto, Arnaldo Amado; Bordalo-Rodrigues, Marcelo; de Camargo, Olavo Pires	Am J Sports Med	MEDLINE	2018	https://dx.doi.org/10.1177/0363546518795895	10.1177/0363546518795895		NO
985	LILACS-121	Autologous and homologous skin grafts treated with platelet-rich plasma (PRP): experimental study in rabbits/ Enxertos cutÃ¢neos autÃ³logos e homÃ³logos tratados com plasma rico em plaquetas (PRP): estudo experimental em coelhos	Kemper, Bernardo; BrandÃ£o, ClÃ¡udia V. S; Rossetto, Victor J. V; Gushiken, Lucas F. S; Padovani, Carlos R; Pellizzon, Claudia H	Pesqui. vet. bras	LILACS	2018	http://www.scielo.br/scielo.php?script=sci_arttext&pid=S0100-736X2018000901818	10.1590/1678-5150-pvb-5199		YES
986	LILACS-122	Plasma rico em plaquetas no tratamento de Ãºlceras venosas: sÃ©rie de casos/ Platelet-rich plasma in the treatment of venous ulcers: a case series/ Plasma rico en plaquetas en el tratamiento de Ãºlceras venosas: serie de casos	Oliveira, Beatriz Guitton Renaud Baptista de; Secoli, Silvia Regina; Ribeiro, Andrea Pinto Leite; Abreu, Alcione Matos de; Pinto, Jane Marcy NeffÃ¡	Online braz. j. nurs. (Online)	BDENF	2018	http://www.objnursing.uff.br/index.php/nursing/article/view/6005/html	10.17665/1676-4285.20186005		NO
987	LILACS-123	Pure platelet-rich plasma and supernatant of calcium-activated P-PRP induce different phenotypes of human macrophages.	Escobar, Gisselle; Escobar, Alejandro; Ascui, Gabriel; Tempio, FabiÃ¡n I; Ortiz, MarÃ­a C; PÃ©rez, Claudio A; LÃ³pez, Mercedes N	Regen Med	MEDLINE	2018	https://dx.doi.org/10.2217/rme-2017-0122	10.2217/rme-2017-0122		NO
988	LILACS-124	Platelet-Rich Plasma, Hydroxyapatite, and Chitosan in the Bone and Cartilaginous Regeneration of Femoral Trochlea in Rabbits: Clinical, Radiographic, and Histomorphometric Evaluations.	Segundo, Francisco Alipio de Sousa; Costa, Edla Iris de Sousa; de Azevedo, AdÃ­lio Santos; de AraÃºjo, Ana LucÃ©lia; Silva, Ana Clara de FranÃ§a; de Lima, Gabriel Goetten; de SÃ¡, Marcelo Jorge Cavalcanti	J Healthc Eng	MEDLINE	2018	https://www.ncbi.nlm.nih.gov/pmc/articles/PMC6035831	10.1155/2018/6917958		NO
989	LILACS-125	Evaluation of the effectiveness of platelet-rich plasma in surgical epidermal wounds in rabbits/ EvaluaciÃ³n de la efectividad del plasma rico en plaquetas en heridas quirÃºrgicas epidermales en conejos	BonillaGutiÃ©rrez, AndrÃ©s Felipe; RondÃ³n BarragÃ¡n, Lang Schroniltgen; Barbosa SÃ¡nchez, Irma Ximena; AristizÃ¡bal PÃ¡ez, Omar Leonardo	rev. udca actual. divulg. cient	LILACS	2018	http://www.scielo.org.co/scielo.php?script=sci_arttext&pid=S0123-42262018000100147	10.31910/rudca.v21.n1.2018.673		NO
990	LILACS-126	Comparison of platelet rich plasma versus fibrin glue on colonic anastomoses in rats.	Daglioglu, Yusuf Kenan; Duzgun, Ozgul; Sarici, Inanc Samil; Ulutas, Kemal Turker	Acta Cir Bras	MEDLINE	2018	https://dx.doi.org/10.1590/s0102-865020180040000005	10.1590/s0102-865020180040000005		NO
991	LILACS-127	Tratamiento complementario de heridas crÃ³nicas con factor de crecimiento estimulante de colonias de granulocitos. A propÃ³sito de dos casos clÃ­nicos/ Granulocyte Colony-Stimulating Growth Factor complementary treatment in chronic wounds. Report of two cases/ Tratamento complementar de feridas crÃ´nicas com colÃ´nias de granulÃ³citos estimulantes do fator de crescimento. Cerca de dois casos clÃ­…	Ubillos, Natalia; ValdÃ©s, BegoÃ±a; Echarte, Lourdes; Sujanov, Alexandra; Agorio, Caroline; TouriÃ±o, Cristina; DÃ­az, Lilian; Otero, Gabriela	Rev. Urug. med. Interna	LILACS	2018	http://www.scielo.edu.uy/scielo.php?script=sci_arttext&pid=S2393-67972018000100030	10.26445/rmu.3.1.4		NO
992	LILACS-128	Comparison of platelet rich plasma versus fibrin glue on colonic anastomoses in rats	Daglioglu, Yusuf Kenan; Duzgun, Ozgul; Sarici, Inanc Samil; Ulutas, Kemal Turker	Acta cir. bras	LILACS	2018	http://www.scielo.br/scielo.php?script=sci_arttext&pid=S0102-86502018000400333	10.1590/s0102-865020180040000005		YES
993	LILACS-129	Platelets in wound healing and regenerative medicine.	Etulain, Julia	Platelets	MEDLINE	2018	https://dx.doi.org/10.1080/09537104.2018.1430357	10.1080/09537104.2018.1430357		NO
994	LILACS-130	An optimised protocol for platelet-rich plasma preparation to improve its angiogenic and regenerative properties.	Etulain, Julia; Mena, Hebe A; Meiss, Roberto P; Frechtel, Gustavo; Gutt, Susana; Negrotto, Soledad; Schattner, Mirta	Sci Rep	MEDLINE	2018	https://www.ncbi.nlm.nih.gov/pmc/articles/PMC5784112	10.1038/s41598-018-19419-6		NO
995	LILACS-131	Use of Bone Grafts or Modified Bilateral Sagittal Split Osteotomy Technique in Large Mandibular Advancements Reduces the Risk of Persisting Mandibular Inferior Border Defects.	Cifuentes, Julio; Yanine, NicolÃ¡s; Jerez, Daniel; Barrera, Ariel; Agbaje, Jimoh Olubanwo; Politis, Constantinus	J Oral Maxillofac Surg	MEDLINE	2018	https://dx.doi.org/10.1016/j.joms.2017.09.002	10.1016/j.joms.2017.09.002		NO
996	LILACS-132	Use of Leukocyte- and Platelet-Rich Fibrin in the Treatment of Medication-Related Osteonecrosis of the Jaws.	Maluf, Gustavo; Caldas, RogÃ©rio Jardim; Silva Santos, Paulo SÃ©rgio	J Oral Maxillofac Surg	MEDLINE	2018	https://dx.doi.org/10.1016/j.joms.2017.06.004	10.1016/j.joms.2017.06.004		NO
997	LILACS-133	Uso de Ã¡cido hialurÃ´nico associado com plasma rico em plaquetas na regeneraÃ§Ã£o de defeitos do disco articular e da superfÃ­cie osteocondral causados pela osteoartrite na ATM/ El Abras Ankha MV. Use of hyaluronic acid associated with platelet rich plasma in the regeneration of defects of the articular disc and the osteochondral surface caused by osteoarthritis in the TMJ	El Abras Ankha, Milagros Del Valle		LILACS	2018	http://hdl.handle.net/11449/153743			NO
998	LILACS-134	Plasma rico em plaquetas (PRP) em pacientes com Ãºlceras venosas: ensaio clÃ­nico randomizado/ Platelet-Rich Plasma (PRP) in patients with venous ulcers: a randomized clinical trial	Abreu, Alcione Matos de		LILACS	2018	https://app.uff.br/riuff/handle/1/9120			NO
999	LILACS-135	AvaliaÃ§Ã£o das fibras colÃ¡genas de feridas dÃ©rmicas de coelhos tratadas com diferentes fontes de plasma rico em plaquetas/ Evaluation of collagen in dermal wounds of rabbits treated with different sources of platelet-rich plasma	Ferraciolli, E; Laposy, C. B; Nogueira, M. R; Justulin JÃºnior, L. A; Camargo Filho, J. C; Moreira, V; Marques, M. E; Nai, G; Ozaki, G	Arq. bras. med. vet. zootec. (Online)	LILACS	2018	http://www.scielo.br/scielo.php?script=sci_arttext&pid=S0102-09352018000401179&lng=en&nrm=iso&tlng=pt	10.1590/1678-4162-9528		NO
1000	LILACS-136	Estudo clÃ­nico duplo cego randomizado avaliando o pÃ³s-operatÃ³rio de terceiros molares inferiores inclusos apÃ³s utilizaÃ§Ã£o de fibrina rica em plaquetas e leucÃ³citos: estudo piloto/ Randomized double blind clinical trial evaluation of bone regeneration after impacted third molar surgery with the use of Leukocytes platelet rich fibrin: pilot study	Bahia, Thais Pimentel de SÃ¡		BBO	2018	http://www.bdtd.uerj.br/tde_busca/arquivo.php?codArquivo=13895			NO
1001	LILACS-137	Biomechanical study of the effect of platelet rich plasma on the treatment of medial collateral ligament lesion in rabbits.	Costa, Eduardo Louzada da; Teixeira, Luiz Eduardo Moreira; PÃ¡dua, Bruno Jannotti; AraÃºjo, Ivana Duval de; Vasconcellos, Leonardo de Souza; Dias, Luide Scalioni Borges	Acta Cir Bras	MEDLINE	2017	https://dx.doi.org/10.1590/s0102-865020170100000004	10.1590/s0102-865020170100000004		NO
1002	LILACS-138	Allogeneic mesenchymal stem cells and xenogenic platelet rich plasma, associated or not, in the repair of bone failures in rabbits with secondary osteoporosis.	Rocha, MariÃ¡ Andrade de Carvalho; Silva, LaÃ­s Meireles Costa; Oliveira, Wellson Andrade de; Bezerra, Dayseanny de Oliveira; Silva, Gustavo Cardoso da; Silva, Lucilene Dos Santos; Medeiros, Brenda Lurian do Nascimento; BaÃªta, SÃ­lvia de AraÃºjo FranÃ§a; Carvalho, Maria Acelina Martins de; ArgÃ´lo, NapoleÃ£o Martins	Acta Cir Bras	MEDLINE	2017	https://dx.doi.org/10.1590/s0102-865020170090000009	10.1590/s0102-865020170090000009		NO
1003	LILACS-139	Biomechanical study of the effect of platelet rich plasma on the treatment of medial collateral ligament lesion in rabbits	Costa, Eduardo Louzada da; Teixeira, Luiz Eduardo Moreira; PÃ¡dua, Bruno Jannotti; AraÃºjo, Ivana Duval de; Vasconcellos, Leonardo de Souza; Dias, Luide Scalioni Borges	Acta cir. bras	LILACS	2017	http://www.scielo.br/scielo.php?script=sci_arttext&pid=S0102-86502017001000827	10.1590/s0102-865020170100000004		YES
1004	LILACS-140	Effects of low-level laser therapy and platelet concentrate on bone repair: Histological, histomorphometric, immunohistochemical, and radiographic study.	Jonasson, Thiago Hoffman; Zancan, Rafael; de Oliveira Azevedo, Lucas; Fonseca, Ana Claudia; Silva, Marcela Claudino da; Giovanini, Allan Fernando; Zielak, JoÃ£o Cesar; Araujo, Melissa Rodrigues de	J Craniomaxillofac Surg	MEDLINE	2017	https://dx.doi.org/10.1016/j.jcms.2017.08.008	10.1016/j.jcms.2017.08.008		NO
1005	LILACS-141	Pilot study of homologous platelet gel in venous ulcers.	Oliveira, Mariele Gobo de; Abbade, Luciana Patricia Fernandes; Miot, HÃ©lio Amante; Ferreira, Rosana Rossi; Deffune, Elenice	An Bras Dermatol	MEDLINE	2017	https://www.ncbi.nlm.nih.gov/pmc/articles/PMC5595596	10.1590/abd1806-4841.20175496		NO
1006	LILACS-142	Allogeneic mesenchymal stem cells and xenogenic platelet rich plasma, associated or not, in the repair of bone failures in rabbits with secondary osteoporosis	Rocha, MariÃ¡ Andrade de Carvalho; Silva, LaÃ­s Meireles Costa; Oliveira, Wellson Andrade de; Bezerra, Dayseanny de Oliveira; Silva, Gustavo Cardoso da; Silva, Lucilene dos Santos; Medeiros, Brenda Lurian do Nascimento; BaÃªta, SÃ­lvia de AraÃºjo FranÃ§a; Carvalho, Maria Acelina Martins de; Martins Neto, NapoleÃ£o	Acta cir. bras	LILACS	2017	http://www.scielo.br/scielo.php?script=sci_arttext&pid=S0102-86502017000900767	10.1590/s0102-865020170090000009		YES
1007	LILACS-143	Effect of platelet-rich plasma on polypropylene meshes implanted in the rabbit vagina: histological analysis	Parizzi, NatÃ¡lia Gomes; Rubini, Oscar Ãvila; Almeida, Silvio Henrique Maia de; Ireno, Lais Caetano; Tashiro, Roger Mitio; Carvalho, Victor Hugo Tolotto de	Int. braz. j. urol	LILACS	2017	http://www.scielo.br/scielo.php?script=sci_arttext&pid=S1677-55382017000400746	10.1590/s1677-5538.ibju.2016.0177		NO
1008	LILACS-144	Pythiosis cutaneous in horses treated with triamcinolone acetonide. Part 3. Histomorphometric analysis/ Pythiosis cutÃ¡nea en equinos tratados con acetonida de triamcinolona. Parte 3. AnÃ¡lisis histomorfomÃ©trico	Cardona-Ãlvarez, JosÃ©; Vargas-VilÃ³ria, Marlene; Patarroyo-Salcedo, JoaquÃ­n	Rev. MVZ CÃ³rdoba	LILACS	2017	http://www.scielo.org.co/scielo.php?script=sci_arttext&pid=S0122-02682017000205881	10.21897/rmvz.1025		NO
1009	LILACS-145	Pilot study of homologous platelet gel in venous ulcers	Oliveira, Mariele Gobo de; Abbade, Luciana Patricia Fernandes; Miot, HÃ©lio Amante; Ferreira, Rosana Rossi; Deffune, Elenice	An. bras. dermatol	LILACS	2017	http://www.scielo.br/scielo.php?script=sci_arttext&pid=S0365-05962017000400499	10.1590/abd1806-4841.20175496		YES
1010	LILACS-146	Histological analysis of the association of low level laser therapy and platelet-rich plasma in regeneration of muscle injury in rats.	Garcia, Thiago Alves; Camargo, Regina Celi Trindade; Koike, Tatiana Emy; Ozaki, Guilherme Akio Tamura; Castoldi, Robson Chacon; Camargo Filho, JosÃ© Carlos Silva	Braz J Phys Ther	MEDLINE	2017	https://www.ncbi.nlm.nih.gov/pmc/articles/PMC5693427	10.1016/j.bjpt.2017.06.007		NO
1011	LILACS-147	Tratamiento de Ãºlcera posflebÃ­tica con plasma rico en plaquetas y autoinjerto de piel. PresentaciÃ³n de un caso/ Postphlebitic ulcer treatment with platelet-rich plasma and autograft of skin. Case Presentation	SÃ¡nchez Consuegra, Eldis; FernÃ¡ndez Ãguila, Julio; Izaguirre HernÃ¡ndez, Nancy	Medisur	LILACS	2017	http://scielo.sld.cu/scielo.php?script=sci_arttext&pid=S1727-897X2017000300015			NO
1012	LILACS-148	Macroscopic and histomorphometric evaluation of different healing stages of skin wounds in horses treated with leukocyte-poor plateletrich plasma	Souza, Maria VerÃ´nica de; Pinto, JosÃ© de Oliveira; Varaschin, Mary Suzan; Moreira, JosÃ© do Carmo Lopes; Silva, Thayne de Oliveira; Coelho, Polyana GalvÃ£o Bernardes	Acta Vet. Brasilica	VETINDEX	2017	https://dx.doi.org/10.21708/avb.2017.11.2.7022	10.21708/avb.2017.11.2.7022		NO
1013	LILACS-149	O uso do plasma rico em plaquetas no tratamento da acne e suas cicatrizes: estudo-piloto/ The use of platelet-rich plasma in the treatment of acne and its scars: a pilot study	GÃ³mez, Lina Andrea; Romero, Valentina Casas; Rubiano, William Hernando Merchan	Surg. cosmet. dermatol. (Impr.)	LILACS	2017	http://www.surgicalcosmetic.org.br/detalhe-artigo/570/O-uso-do-plasma-rico-em-plaquetas-no-tratamento-da-acne-e-suas-cicatrizes--estudo-piloto	http://www.dx.doi.org/10.5935/scd1984-8773.201792932		NO
1014	LILACS-150	Cambios clÃ­nicos y radiogrÃ¡ficos en pacientes con periodontitis tratados con plasma rico en plaquetas/ Clinical and radiographical changes in patients with periodontitis treated with platelet-rich plasma	PeÃ±a Sisto, Maritza; Santos Toledo, Lissette	Medisan	LILACS	2017	http://scielo.sld.cu/scielo.php?script=sci_arttext&pid=S1029-30192017000400012			NO
1015	LILACS-151	Pythiosis cutaneous in horses treated with triamcinolone acetonide. Part 2. Histological and histochemical description/ Pythiosis cutÃ¡nea en equinos tratados con acetonida de triamcinolona. Parte 2. DescripciÃ³n histolÃ³gica e histoquÃ­mica	Cardona-Ãlvarez, JosÃ©; Vargas-VilÃ³ria, Marlene; Patarroyo-Salcedo, JoaquÃ­n	Rev. MVZ CÃ³rdoba	LILACS	2017	http://www.scielo.org.co/scielo.php?script=sci_arttext&pid=S0122-02682017000105638	10.21897/rmvz.924		NO
1016	LILACS-152	Protocolo para la obtencion de un concentrado autologo de plaquetas en conejos: estudio piloto/ Protocol for obtaining autologous platelets concentrate in rabbits: a pilot study	Bonilla-GutiÃ©rrez, A. F; AragÃ³n-Urrego, C; AristizÃ¡bal-PÃ¡ez, O. L	Rev. med. vet. zoot	LILACS	2017	http://www.scielo.org.co/scielo.php?script=sci_arttext&pid=S0120-29522017000100003	10.15446/rfmvz. v64n1.65813		NO
1017	LILACS-153	Cambios clÃ­nicos y radiogrÃ¡ficos en pacientes con periodontitis tratados con plasma rico en plaquetas/ Clinical and radiographical changes in patients with periodontitis treated with platelet-rich plasma	PeÃ±a Sisto, Maritza; Santos Toledo, Lissette	Medisan	CUMED	2017	http://scielo.sld.cu/scielo.php?script=sci_arttext&pid=S1029-30192017000400012&lng=es&nrm=iso&tlng=es			YES
1018	LILACS-154	Evaluation of the effect of platelet-rich plasma on alveolar wound healing in rats/ EvaluaciÃ³n del efecto del plasma rico en plaquetas en la cicatrizaciÃ³n de heridas alveolares en ratas	Yamamoto, Marcos Kazuo; Novelli, Moacyr Domingos; CorrÃªa, Luciana; Sousa, Suzana Cantanhede M de; Luz, JoÃ£o Gualberto C	Int. j. morphol	LILACS	2017	http://www.scielo.cl/scielo.php?script=sci_arttext&pid=S0717-95022017000100041	10.4067/S0717-95022017000100041		NO
1019	LILACS-155	Plasma rico em plaquetas: estudo comparativo entre a dupla centrifugaÃ§Ã£o e o filtro E-PET (Equine Platelet Enhancement Therapy)/ Comparative study of double spin and use of E-PET filter (Equine Platelet Enhancement Therapy) to obtain platelet rich plasma in horses	ConceiÃ§Ã£o, Mariana L; Alvarenga, Marina L; Souza, Jaqueline B; Mattos, Luiz Henrique L; Rodrigues, Celso A; Watanabe, Marcos J; Hussni, Carlos Alberto; Alves, Ana Liz G	Pesqui. vet. bras	LILACS	2017	http://www.scielo.br/scielo.php?script=sci_arttext&pid=S0100-736X2017000300215&lng=pt&nrm=iso&tlng=pt	10.1590/s0100-736x2017000300003		NO
1020	LILACS-156	UtilizaÃ§Ã£o de PRF lÃ­quido como biomaterial auxiliar em enxertos particulados/ Use of liquid PRF as auxiliary biomaterial in particulate grafts Â­ case report	Jayme, SÃ©rgio J; Jugdar, Ricardo Elias; Franco, Leonardo De; Pita, Pedro Paulo Cardoso; Paglia, Geraldo; Shibli, Jamil Awad	ImplantNewsPerio	LILACS	2017	https://pesquisa.bvsalud.org/portal/resource/pt/biblio-847148			NO
1021	LILACS-157	Effects of platelet-rich fibrin on healing of intra-bony defects treated with anorganic bovine bone mineral.	Sezgin, Yasemin; Uraz, Ahu; Taner, I Levent; Ã‡ulhaoglu, Rana	Braz Oral Res	MEDLINE	2017	https://dx.doi.org/10.1590/1807-3107BOR-2017.vol31.0015	10.1590/1807-3107BOR-2017.vol31.0015		NO
1022	LILACS-158	EvidÃªncias cientÃ­ficas do uso da fibrina rica em plaquetas em odontologia: Uma revisÃ£o integrativa/ Scientific evidence on the use of platelet-rich fibrin: an integrative review	Silva, Fabricio Bezerra; Dutra, Karlen Martins; Albuquerque, Assis Filipe Medeiros; Fiamengui Filho, Jorge Francisco	ImplantNewsPerio	LILACS	2017	https://pesquisa.bvsalud.org/odontologia/resource/espt/biblio-847077			NO
1023	LILACS-159	Effect of platelet-rich plasma on polypropylene meshes implanted in the rabbit vagina: histological analysis.	Parizzi, NatÃ¡lia Gomes; Rubini, Oscar Ãvila; Almeida, Silvio Henrique Maia de; Ireno, Lais Caetano; Tashiro, Roger Mitio; Carvalho, Victor Hugo Tolotto de	Int Braz J Urol	MEDLINE	2017	https://www.ncbi.nlm.nih.gov/pmc/articles/PMC5557452	10.1590/S1677-5538.IBJU.2016.0177		NO
1024	LILACS-160	AumentaciÃ³n biolÃ³gica intra-operatoria en lesiones parciales del ligamento cruzado anterior/ Intraoperative biological augmentation of partial ACL ruptures	Dallo, Ignacio	Rev. Asoc. Argent. Traumatol. Deporte	LILACS	2017	http://revista.aatd.org.ar/wp-content/uploads/2017/12/aumentacion_biologica_24_1.pdf			NO
1025	LILACS-161	Efeito do gel de plasma rico em plaquetas na cicatrizaÃ§Ã£o de enxertos cutÃ¢neos em equinos/ Effect of platelet-rich plasma gel on graft skin healing in equines	BonfÃ¡, Aline Fabrine; Nomura, Roberto Harutomi CorrÃªa; Prado, Antonia Maria Binder do; Silveira, Andressa Batista da; Dornbusch, Lilian Pamela Tapia Carreno; Dornbusch, Peterson Triches	CiÃªnc. anim. bras. (Impr.)	VETINDEX	2017	https://www.revistas.ufg.br/vet/article/view/e-32307/23493	10.1590/1089-6891v18e-32307		YES
1026	LILACS-162	A utilizaÃ§Ã£o dos fatores de crescimento e biomateriais na regeneraÃ§Ã£o dos tecidos moles: uma revisÃ£o de literatura/ The use of growth factors and biomaterials in soft tissue regeneration: a literature review	Santos, Danielle GonÃ§alves dos		BBO	2017	http://hdl.handle.net/1843/ODON-ASEMB6			NO
1027	LILACS-163	Collagen quantification in rabbit dermal wounds treated with heterologous platelet-rich plasma gel/ QuantificaÃ§Ã£o de colÃ¡genoem feridas dÃ©rmicas de coelhos tratados com plasma rico em plaquetas heterÃ³logo gel	Marques, Maria Elisa Marin; Laposy, CecÃ­lia Braga; Silva, Mariana Lucas dos Santos; Breda, Maria Rosa Santos; Matsumoto, Mayara Mascaro; Justulin Junior, Luis Antonio; Nai, Gisele Alborghetti; Osaki, Guilherme Akio Tamura; Camargo Filho, JosÃ© Carlos; Nogueira, Rosa Maria Barilli	Semina ciÃªnc. agrar	VETINDEX	2017	http://www.uel.br/revistas/uel/index.php/semagrarias/article/view/24508/20656	10.5433/1679-0359.2017v38n1p249		NO
1028	LILACS-164	Effects of platelet-rich fibrin on healing of intra-bony defects treated with anorganic bovine bone mineral	SEZGIN, Yasemin; URAZ, Ahu; TANER, I. Levent; Ã‡ULHAO&#286;LU, Rana	Braz. oral res. (Online)	LILACS	2017	http://www.scielo.br/scielo.php?script=sci_arttext&pid=S1806-83242017000100213	10.1590/1807-3107bor-2017.vol31.0015		YES
1029	LILACS-165	Seguridad, efectividad clÃ­nica y costeefectividad del plasma rico en plaquetas para el tratamiento de heridas crÃ³nicas/ Safety, clinical effectiveness and cost-effectiveness of platelet-rich plasma for the treatment of chronic wounds	EspaÃ±a. REDETS - Servicio de EvaluaciÃ³n y PlanificaciÃ³n del Servicio Canario de Salud (SESCS)		BRISA	2017	https://fi-admin.bvsalud.org/document/view/zddkb			NO
1030	LILACS-166	Seguridad, efectividad clÃ­nica y costeefectividad del plasma rico en plaquetas para el tratamiento de heridas crÃ³nicas/ Safety, clinical effectiveness, and cost-effectiveness of platelet-rich plasma for the treatment of chronic wounds	REDETS-SESCS		BRISA	2017	https://fi-admin.bvsalud.org/document/view/gkpdt			YES
1031	LILACS-167	Estudo comparativo e randomizado do Plasma Rico em Plaquetas na Alopecia AndrogenÃ©tica Masculina/ Comparative and Randomized Study of Rich-Platelet Plasma in Male Androgenetic Alopecia	Marques, Camila Carneiro; Steiner, Denise; Mequelin, Gabriela Momente; Cofferai, Mariana Morais Tavares; Gatti, Eduardo Figueiredo	Surg. cosmet. dermatol. (Impr.)	LILACS	2016	http://www.surgicalcosmetic.org.br/detalhe-artigo/516/Estudo-comparativo-e-randomizado-do-Plasma-Rico-em-Plaquetas-na-Alopecia-Androgenetica-Masculina	http://www.dx.doi.org/10.5935/scd1984-8773.20168406		NO
1032	LILACS-168	Assessment of the healing of standardized wounds in rabbits treated serially with autologous platelet-rich plasma gel/ AvaliaÃ§Ã£o da reparaÃ§Ã£o de feridas padronizadas em coelhos tratadas de forma seriada com plasma rico em plaquetas autÃ³logo gel	Santos, Eliane SzÃ¼cs dos; Laposy, CecÃ­lia Braga; AbegÃ£o, Karina Gomes Barros; Nogueira, Rosa Maria Barilli; Nai, Gisele Alborghetti; Bracale, Bruno Nascimento; Delfim, Inara Guastin	Semina ciÃªnc. agrar	VETINDEX	2016	http://www.uel.br/revistas/uel/index.php/semagrarias/article/view/23823/20065	10.5433/1679-0359.2016v37n6p4131		NO
1033	LILACS-169	De lo convencional a lo alternativo en el manejo de las Ãºlceras venosas/ From conventional to alternative ways in the management of venous ulcers/ A partir do convencional para a alternativa no tratamento de Ãºlceras venosas	Henao Trujillo, Olga Maria; CastrillÃ³n, Carlos A; Giraldo, Laura X; GutiÃ©rrez, Laura M; SepÃºlveda, Sandra B	Rev. urug. enferm	LILACS	2016	http://rue.fenf.edu.uy/index.php/rue/article/view/201/196			NO
1034	LILACS-170	Effects of intra-articular injection of mesenchymal stem cells associated with platelet-rich plasma in a rabbit model of osteoarthritis.	Hermeto, L C; DeRossi, R; Oliveira, R J; Pesarini, J R; Antoniolli-Silva, A C M B; Jardim, P H A; Santana, A E; Deffune, E; Rinaldi, J C; Justulin, L A	Genet Mol Res	MEDLINE	2016	https://dx.doi.org/10.4238/gmr.15038569	10.4238/gmr.15038569		NO
1035	LILACS-171	Histological response to platelet-rich plasma added to polypropylene mesh implemented in rabbits	Ãvila, Oscar Rubini; Parizzi, NatÃ¡lia Gomes; Souza, Ana Paula Mayumi; Botini, Dayane Silvestre; Alves, JoÃ£o Ytimura; Almeida, Silvio Henrique Maia	Int. braz. j. urol	LILACS	2016	http://www.scielo.br/scielo.php?script=sci_arttext&pid=S1677-55382016000500993	10.1590/S1677-5538.IBJU.2015.0319		YES
1036	LILACS-172	Analysis of photobiomodulation associated or not with platelet-rich plasma on repair of muscle tissue by Raman spectroscopy.	Ozaki, Guilherme Akio Tamura; Camargo, Regina Celi Trindade; Koike, Tatiana Emy; Garcia, Thiago Alves; Castoldi, Robson Chacon; Pereira, JoÃ£o Domingos Augusto Dos Santos; Constantino, Carlos JosÃ© Leopoldo; Camargo Filho, JosÃ© Carlos Silva	Lasers Med Sci	MEDLINE	2016	https://pubmed.ncbi.nlm.nih.gov/27649962/	10.1007/s10103-016-2067-8		NO
1037	LILACS-173	Histological response to platelet-rich plasma added to polypropylene mesh implemented in rabbits.	Ãvila, Oscar Rubini; Parizzi, NatÃ¡lia Gomes; Souza, Ana Paula Mayumi; Botini, Dayane Silvestre; Alves, JoÃ£o Ytimura; Almeida, Silvio Henrique Maia	Int Braz J Urol	MEDLINE	2016	https://www.ncbi.nlm.nih.gov/pmc/articles/PMC5066897	10.1590/S1677-5538.IBJU.2015.0319		NO
1038	LILACS-174	RehabilitaciÃ³n respiratoria de larga duraciÃ³n en pacientes con enfermedad pulmonar intersticial difusa en lista de trasplante pulmonar: Serie de casos/ Long Term Pulmonary Rehabilitation in Patients with Interstitial Lung Disease on Waiting list for Lu8ng Transplantation. A Case Series	DellÂ´Era, Silvina; Castellano, MarÃ­a Florencia; Dannaoui, MarÃ­a; Iglesias, RocÃ­o; Bykhovsky, Ilona; Roux, NicolÃ¡s; Midley, Alejandro	Rev. am. med. respir	LILACS	2016	http://www.scielo.org.ar/scielo.php?script=sci_arttext&pid=S1852-236X2016000300011			NO
1039	LILACS-175	Platelet-rich plasma (PRP) and adipose-derived mesenchymal stem cells: stimulatory effects on proliferation and migration of fibroblasts and keratinocytes in vitro.	Stessuk, Talita; Puzzi, Maria Beatriz; Chaim, Elinton Adami; Alves, Paulo CÃ©sar Martins; de Paula, Erich Vinicius; Forte, Andresa; Izumizawa, Juliana Massae; Oliveira, Carolina CaliÃ¡ri; Frei, Fernando; Ribeiro-Paes, JoÃ£o Tadeu	Arch Dermatol Res	MEDLINE	2016	https://dx.doi.org/10.1007/s00403-016-1676-1	10.1007/s00403-016-1676-1		NO
1040	LILACS-176	Role of the autologous mesenchymal stem cells compared with platelet rich plasma on cicatrization of cutaneous wounds in diabetic mice/ Papel das cÃ©lulas-tronco mesenquimais autÃ³logas em comparaÃ§Ã£o com plasma rico em plaquetas na cicatrizaÃ§Ã£o de feridas cutÃ¢neas em camundongos diabÃ©ticos	Argolo Neto, NapoleÃ£o M; Del Carlo, Ricardo J; Monteiro, BetÃ¢nia S; Nardi, Nance B; Chagastelles, Pedro C; Brito, Ana Flora S; Reis, Amanda M. S; Silva, LaÃ­s M. C	Pesqui. vet. bras	LILACS	2016	http://www.scielo.br/scielo.php?script=sci_arttext&pid=S0100-736X2016000700617	10.1590/S0100-736X2016000700010		YES
1041	LILACS-177	Fibrina rica en plaquetas (FRP): Una alternativa terapÃ©utica en odontologÃ­a	Escalante OtÃ¡rola, WilfredoUniversidad Estatal Paulista Facultad de OdontologÃ­a de Araraquara Programa de Posgrado en OdontologÃ­a; Castro NÃºÃ±ez, GabrielaUniversidad Estatal Paulista Facultad de OdontologÃ­a de Araraquara Programa de Posgrado en OdontologÃ­a; Geraldo Vaz, LuisUniversidad Estatal Paulista Facultad de OdontologÃ­a de Araraquara Programa de Posgrado en OdontologÃ­a; Carlos Kuga,…	Rev. estomatol. Hered	LILACS	2016	http://www.scielo.org.pe/scielo.php?script=sci_arttext&pid=S1019-43552016000300009&lng=en&nrm=iso&tlng=en			NO
1042	LILACS-178	Effects of platelet rich plasma on fascial healing in rats with fecal peritonitis	Girgin, Mustafa; Binnetoglu, Kenan; Duman, Kazim; Kanat, Burhan Hakan; Cetinkaya, Ziya; Ayten, Refik; Ilhan, Yavuz Selim; Ilhan, Necip; Seker, Ibrahim; Timurkaan, Necati	Acta Cir Bras	MEDLINE	2016	https://dx.doi.org/10.1590/S0102-865020160050000004	10.1590/S0102-865020160050000004		NO
1043	LILACS-179	Platelet-rich plasma reduces the oxidative damage determined by a skeletal muscle contusion in rats.	Martins, Rodrigo Pereira; Hartmann, Diane Duarte; de Moraes, Jefferson Potiguara; Soares, Felix Alexandre Antunes; Puntel, Gustavo Orione	Platelets	MEDLINE	2016	https://www.tandfonline.com/doi/full/10.1080/09537104.2016.1184752#:~:text=In%20conclusion%20PRP%2C%20in%20the,their%20endogenous%20antioxidant%20defense%20systems.			NO
1044	LILACS-180	Platelet Rich Plasma (PRP) Produces an Atherofibrotic Histophenotype During Craniofacial Bone Repair Due to Changes of Immunohistochemical Expression of Erk1/2, p38&#945; /&#946;, Adiponectin and Elevated Presence of Cells Exhibiting B-scavenger Receptor (CD36+)	Schroeder, Caroline Cristine; Scariot, Juliana Souza Vieira, Rafaela; Ribeiro, JoÃ£o Cesar Zielak, Geraldo Monteiro; Deliberador, Tatiana Miranda; Giovanini, Andrea M. Marcaccini, Allan Fernando	Braz. dent. j	LILACS	2016	http://www.scielo.br/scielo.php?script=sci_arttext&pid=S0103-64402016000300243	10.1590/0103-6440201602450		NO
1045	LILACS-181	Levantamento de seio maxilar utilizando osso liofilizado associado a PRF Â­ relato de caso/ Maxillary sinus lift using lyophilized bone associated with PRF Â­ case report	Silva, Renato Oliveira Ferreira da; Shibayama, Ricardo; Tiossi, Rodrigo; Verri, Fellippo Ramos; Campaner, Marcio; Mello, Caroline Cantieri de	Prosthes. Lab. Sci	LILACS	2016	http://revodonto.bvsalud.org/scielo.php?script=sci_arttext&pid=S1413-40122014000100021			NO
1046	LILACS-182	ArcabouÃ§o de PRP-gel associado a cÃ©lulas tronco mesenquimais: uso em lesÃµes condrais em modelo experimental equino/ PRP-gel scaffold associated with mesenchymal stem cells: use in experimental chondral defect of equine models	Yamada, Ana LÃºcia M; Alvarenga, Marina L; BrandÃ£o, Jaqueline S; Watanabe, Marcos J; Rodrigues, Celso A; Hussni, Carlos A; Alves, Ana L. G	Pesqui. vet. bras	LILACS	2016	http://www.scielo.br/scielo.php?script=sci_arttext&pid=S0100-736X2016000600461	10.1590/S0100-736X2016000600001		NO
1047	LILACS-183	Platelet-Rich Plasma in a Murine Model: Leukocytes, Growth Factors, Flt-1, and Muscle Healing.	Denapoli, Priscila Martins Andrade; Stilhano, Roberta Sessa; Ingham, Sheila Jean McNeill; Han, Sang Won; Abdalla, Rene Jorge	Am J Sports Med	MEDLINE	2016	https://dx.doi.org/10.1177/0363546516646100	10.1177/0363546516646100		NO
1048	LILACS-184	Platelet Rich Plasma (PRP) Produces an Atherofibrotic Histophenotype During Craniofacial Bone Repair Due to Changes of Immunohistochemical Expression of Erk1/2, p38&#945;/ÃŸ, Adiponectin and Elevated Presence of Cells Exhibiting B-scavenger Receptor (CD36+).	Schroeder, Caroline Cristine; Scariot, Juliana Souza Vieira Rafaela; Ribeiro, JoÃ£o Cesar Zielak Geraldo Monteiro; Deliberador, Tatiana Miranda; Giovanini, Andrea M Marcaccini Allan Fernando	Braz Dent J	MEDLINE	2016	https://dx.doi.org/10.1590/0103-6440201602450	10.1590/0103-6440201602450		NO
1049	LILACS-185	Effects of platelet rich plasma on fascial healing in rats with fecal peritonitis	Girgin, Mustafa; Binnetoglu, Kenan; Duman, Kazim; Kanat, Burhan Hakan; Cetinkaya, Ziya; Ayten, Refik; Ilhan, Yavuz Selim; Ilhan, Necip; Seker, Ibrahim; Timurkaan, Necati	Acta cir. bras	LILACS	2016	http://www.scielo.br/scielo.php?script=sci_arttext&pid=S0102-86502016000500314	10.1590/S0102-865020160050000004		YES
1050	LILACS-186	Comments on: Evaluation of platelet-rich plasma and fibrin matrix to assist in healing and repair of rotator cuff injuries: a systematic review and meta-analysis.	Malavolta, Eduardo A; AssunÃ§Ã£o, Jorge H; Gracitelli, Mauro Ec; Ferreira Neto, Arnaldo A	Clin Rehabil	MEDLINE	2016	https://dx.doi.org/10.1177/0269215516645433	10.1177/0269215516645433		NO
1051	LILACS-187	UtilizaÃ§Ã£o de plasma rico em plaquetas de coelhos com poucos leucÃ³citos e hemÃ¡cias para a consolidaÃ§Ã£o de ossos/ Use of plasma rich in platelets of rabbits with few leukocytes and erythrocytes to consolidate bones	Andrade, M. G. M. G.; Rodrigues, G. M.; Lima, D. P.; Faria, L. M.; Silva, L. V. P.; Souza, R. R.; Eurides, D	Arq. bras. med. vet. zootec	LILACS	2016	http://www.scielo.br/scielo.php?script=sci_arttext&pid=S0102-09352016000200276	10.1590/1678-4162-8304		NO
1052	LILACS-188	A method of treatment for nonunion after fractures using mesenchymal stromal cells loaded on collagen microspheres and incorporated into platelet-rich plasma clots.	Wittig, Olga; Romano, Egidio; GonzÃ¡lez, Cesar; Diaz-Solano, Dylana; Marquez, Maria Elena; Tovar, Pedro; Aoun, Rodolfo; Cardier, Jose E	Int Orthop	MEDLINE	2016	https://dx.doi.org/10.1007/s00264-016-3130-6	10.1007/s00264-016-3130-6		NO
1053	LILACS-189	UtilizaÃ§Ã£o de plasma rico em plaquetas para estimulaÃ§Ã£o da angiogÃªnese em flape de padrÃ£o axial toracodorsal em coelhos (Oryctolagus cuniculus)/ Use of platelet rich plasma to stimulate angiogenesis in the thoracodorsal axial pattern flap in rabbits (Oryctolagus cuniculus)	Pazzini, Josiane M; De Nardi, Andrigo B; Huppes, Rafael R; Gering, Ana P; Ferreira, MarÃ­lia G P A; Silveira, Camila P B; Luzzi, Mayara C; Oliveira, JoÃ£o A	Pesqui. vet. bras	LILACS	2016	http://www.scielo.br/scielo.php?script=sci_arttext&pid=S0100-736X2016000200108	10.1590/S0100-736X2016000200008		NO
1054	LILACS-190	Use of platelet-rich plasma in deep second- and third-degree burns.	Venter, Neil Grant; Marques, Ruy Garcia; Santos, Jeanine Salles Dos; Monte-Alto-Costa, AndrÃ©a	Burns	MEDLINE	2016	https://dx.doi.org/10.1016/j.burns.2016.01.002	10.1016/j.burns.2016.01.002		NO
1055	LILACS-191	Method to obtain platelet-rich plasma from rabbits (Oryctolagus cuniculus )/ MÃ©todo de obtenÃ§Ã£o de plasma rico em plaquetas de coelhos (Oryctolagus cuniculus)	Pazzini, Josiane M; De Nardi, Andrigo B; Huppes, Rafael R; Gering, Ana P; Ferreira, MarÃ­lia G P A; Silveira, Camila P B; Luzzi, Mayara C; Santos, Romeu	Pesqui. vet. bras	LILACS	2016	http://www.scielo.br/scielo.php?script=sci_arttext&pid=S0100-736X2016000100039	10.1590/S0100-736X2016000100007		NO
1056	LILACS-192	Severe, Disfiguring, Pityriasis Rubra Pilaris in a Woman in the Dominican Republic: Histopathologic Diagnosis and Response to Antiretroviral Therapy.	Lerebours-Nadal, Leonel; Beck-Sague, Consuelo M; Parker, Douglas; Gosman, Amanda; Saavedra, Arturo; Engel, Kristy; Dean, Andrew G	J Int Assoc Provid AIDS Care	MEDLINE	2016	https://dx.doi.org/10.1177/2325957415614649	10.1177/2325957415614649		NO
1057	LILACS-193	Plasma rico en plaquetas, un tratamiento innovador en reumatologÃ­a/ Platelet-rich plasma, an innovative treatment in rheumatology	SÃ¡nchez H, Yunchoy; Sandoval G, Pablo; Carvajal C, Catalina	Rev. chil. reumatol	LILACS	2016	http://www.sochire.cl/bases/r-789-1-1491345674.pdf			NO
1058	LILACS-194	Fatores de crescimento para tratamento de Ãºlceras venosas: revisÃ£o sistemÃ¡tica e metanÃ¡lise/ Growth factors for treatment of venous ulcers: systematic review and meta-analysis	Carvalho, Magali Rezende de		LILACS	2016	https://app.uff.br/riuff/handle/1/2983			NO
1059	LILACS-195	Liquid and gel Platelet Rich Plasma as skin healing adjuvant/ Plasma Rico em Plaquetas em suas fraÃ§Ãµes lÃ­quida e em gel como adjuvantes da cicatrizaÃ§Ã£o cutÃ¢nea	Garcez, Tuane Nerissa Alves; Mello, Helena Flores; MÃµrschbacher, Priscilla Domingues; Terraciano, Paula Barros; Pignone, Viviam; Cioato, Marta Justina; Cirne-Lima, Elizabeth Obino; Contesini, Emerson Antonio	Acta sci. vet. (Impr.)	VETINDEX	2016	http://www.ufrgs.br/actavet/44/PUB%201355.pdf			NO
1060	LILACS-196	AvaliaÃ§Ã£o clÃ­nico-radiogrÃ¡fica do uso de quitosana, hidroxiapatita e plasma rico em plaquetas na cicatrizaÃ§Ã£o Ã³ssea em coelhos/ Clinical and radiographic evaluation of the use of chitosan, hydroxyapatite and platelet-rich plasma in bone healing in rabbits	Sousa Segundo, Francisco Alipio de; Cavalcante, Morgana Alves; Silva, Ana Clara de FranÃ§a; Avelino, Monique Silva; Azevedo, AdÃ­lio Santos	CiÃªnc. Anim. (Impr.)	VETINDEX	2016	http://www.uece.br/cienciaanimal/dmdocuments/RESUMOS_IV_CESMEV.pdf			NO
1061	LILACS-197	Fibrina rica em plaquetas para recobrimento radicular no tratamento de recessÃµes gengivais/ Platelet-rich fibrin for root coverage on the treatment of gingival recessions	Bastos Netto, Manuela Cunha; Machado, Renata Castanheira; Kahn, SÃ©rgio	Perionews	LILACS	2015	https://pesquisa.bvsalud.org/portal/resource/pt/lil-786284			NO
1062	LILACS-198	Injerto tendinoso y concentrado de plaquetas en ruptura inveterada de tendÃ³n de Aquiles. PresentaciÃ³n de un caso/ Tendon Graft and Platelet Concentrate for Chronic Achilles Tendon Rupture. A Case Report	Ferrer Lozano, Yovanny; Oquendo VÃ¡zquez, Pablo; MorejÃ³n Trofimova, Yanett; DÃ­az Torres, Daniel	Medisur	LILACS	2015	http://scielo.sld.cu/scielo.php?script=sci_arttext&pid=S1727-897X2015000600012			NO
1063	LILACS-199	ExpressÃ£o de metaloproteinases de matriz e PCNA em Ãºlceras de cÃ³rnea profundas, induzidas em coelhos, tratadas com plasma rico em plaquetas/ Expression of matrix metalloproteinases and PCNA in deep corneal ulcers induced in rabbits, treated with platelet-rich plasma	Perches, C. S; Pellizzon, C. H; Ranzani, J. J. T; Donatti, C; Padovani, C. R; Merlini, N. B; Fonzar, J. F; Beserra, H. E. O; Rocha, N. S; BrandÃ£o, C. V. S	Arq. bras. med. vet. zootec	LILACS	2015	http://www.scielo.br/scielo.php?script=sci_arttext&pid=S0102-09352015000601607	10.1590/1678-4162-8142		YES
1064	LILACS-200	Terapia regenerativa con plasma rico en plaquetas en pacientes con quemaduras/ Regenerative therapy with platelets rich plasma in patients with burns	Franco Mora, MarÃ­a del Carmen; Candebat Pujadas, Adriana; AlÃ­ PÃ©rez, Niurka; GÃ³mez Almira, Dunieska; Olivares Louhau, Ela Maritza	Medisan	LILACS	2015	http://scielo.sld.cu/scielo.php?script=sci_arttext&pid=S1029-30192015001000004			YES
1065	LILACS-201	Uso del plasma rico en plaquetas autÃ³logo en abdominoplastÃ­as/ Using platelet rich plasma in abdominoplasty	GarcÃ­a-GarcÃ­a, MarÃ­a Luisa; LirÃ³n-Ruiz, RamÃ³n JosÃ©; MartÃ­n-Lorenzo, Juan Gervasio; Torralba-MartÃ­nez, JosÃ© Antonio; VerdÃº-FemÃ¡ndez, MarÃ­a Ãngeles; Aguayo-Albasini, JosÃ© Luis	Rev. chil. cir	LILACS	2015	http://www.scielo.cl/scielo.php?script=sci_arttext&pid=S0718-40262015000500007	10.4067/S0718-40262015000500007		NO
1066	LILACS-202	Terapia regenerativa con plasma rico en plaquetas en pacientes con quemaduras/ Regenerative therapy with platelets rich plasma in patients with burns	Franco Mora, MarÃ­a del Carmen; Candebat Pujadas, Adriana; AlÃ­ PÃ©rez, Niurka; GÃ³mez Almira, Dunieska; Olivares Louhau, Ela Maritza	Medisan	CUMED	2015	http://scielo.sld.cu/scielo.php?script=sci_arttext&pid=S1029-30192015001000004&lng=es&nrm=iso&tlng=es			NO
1067	LILACS-203	EvidÃªncias de revisÃµes sistemÃ¡ticas Cochrane sobre o uso de plasma rico em plaquetas/ Cochrane systematic reviews of evidence on the use of platelet-rich plasma	PorfÃ­rio, Gustavo Martiniano; Costa, Isabela Hercilia; Riera, Rachel	Diagn. tratamento	LILACS	2015	http://files.bvs.br/upload/S/1413-9979/2015/v20n3/a4901.pdf			NO
1068	LILACS-204	Immunohistochemical Expression of Collagens in the Skin of Horses Treated with Leukocyte-Poor Platelet-Rich Plasma.	de Souza, Maria VerÃ´nica; Silva, Mariana Brettas; Pinto, JosÃ© de Oliveira; Lima, Marianna Barros de Souza; Crepaldi, JÃºlio; Lopes, Gabriela Francine Martins; dos Santos, HÃ©lio Batista; Ribeiro, Rosy Iara Maciel de Azambuja; ThomÃ©, Ralph Gruppi	Biomed Res Int	MEDLINE	2015	https://www.ncbi.nlm.nih.gov/pmc/articles/PMC4508476	10.1155/2015/893485		NO
1069	LILACS-205	Stimulation of PAR-1 or PAR-4 promotes similar pattern of VEGF and endostatin release and pro-angiogenic responses mediated by human platelets.	Etulain, J; Mena, H A; Negrotto, S; Schattner, M	Platelets	MEDLINE	2015	https://dx.doi.org/10.3109/09537104.2015.1051953	10.3109/09537104.2015.1051953		NO
1070	LILACS-206	Tratamiento de periodontitis agresiva localizada con plasma rico en plaquetas y aloinjerto Ã³seo: Un caso clÃ­nico/ Treatment of localized aggressive periodontitis with platelet-rich plasma and bone allograft: Clinical case report	YÃ¡Ã±ez Ocampo, Beatriz Raquel; MarÃ­n GonzÃ¡lez, MarÃ­a Guadalupe	Rev. odontol. mex	LILACS	2015	http://www.scielo.org.mx/scielo.php?script=sci_arttext&pid=S1870-199X2015000200007			NO
1071	LILACS-207	AplicaciÃ³n del concentrado de plaquetas en la exÃ©resis de tatuajes/ Use of the platelets concentrate in the exeresis of tattoos	Franco Mora, MarÃ­a del Carmen; Calzada Torres, Sandro; PichÃ­n Quesada, Alexis; AlÃ­ PÃ©rez, Niurka; GÃ³mez Almira, Dunieska	Medisan	LILACS	2015	http://scielo.sld.cu/scielo.php?script=sci_arttext&pid=S1029-30192015000500001			NO
1072	LILACS-208	AplicaciÃ³n del concentrado de plaquetas en la exÃ©resis de tatuajes/ Use of the platelets concentrate in the exeresis of tattoos	Franco Mora, MarÃ­a del Carmen; Calzada Torres, Sandro; PichÃ­n Quesada, Alexis; AlÃ­ PÃ©rez, Niurka; GÃ³mez Almira, Dunieska	Medisan	CUMED	2015	http://scielo.sld.cu/scielo.php?script=sci_arttext&pid=S1029-30192015000500001&lng=es&nrm=iso&tlng=es			YES
1073	LILACS-209	Platelet-rich plasma (PRP) applied during total knee arthroplasty/ Plasma rico em Plaquetas (PRP) aplicado na artroplastia total do joelho	Guerreiro, JoÃ£o Paulo Fernandes; Danieli, Marcus Vinicius; Queiroz, Alexandre Oliveira; Deffune, Elenice; Ferreira, Rosana Rossi	Rev. bras. ortop	LILACS	2015	http://www.scielo.br/scielo.php?script=sci_arttext&pid=S0102-36162015000200186	10.1016/j.rboe.2015.02.014		YES
1074	LILACS-210	Plasma rico em plaquetas autÃ³logas na cicatrizaÃ§Ã£o do tendÃ£o do mÃºsculo gastrocnÃªmio de coelhos/ Plasma platelet-rich autogenous healing tendon of the gastrocnemius muscle in rabbits	Eurides, Duvaldo; GuimarÃ£es, Camila Pereira de Almeida; Beletti, Marcelo EmÃ­lio; Mundim, AntÃ´nio Vicente; Souza, Luiz Augusto de; GonÃ§alves, Gentil Ferreira; Eurides, Gustavo Prudente	Braz. j. vet. res. anim. sci	LILACS	2015	http://www.revistas.usp.br/bjvras/article/view/84370/96297	10.11606/issn.1678-4456.v52i1p48-56		NO
1075	LILACS-211	Effects of heterologous platelet-rich plasma gel on standardized dermal wound healing in rabbits.	AbegÃ£o, Karina Gomes Barros; Bracale, Bruno Nascimento; Delfim, Inara Guastini; Santos, Eliane SzÃ¼cs dos; Laposy, CecÃ­lia Braga; Nai, Gisele Alborghetti; Giuffrida, RogÃ©rio; Nogueira, Rosa Maria Barilli	Acta Cir Bras	MEDLINE	2015	https://dx.doi.org/10.1590/S0102-865020150030000008	10.1590/S0102-865020150030000008		NO
1076	LILACS-212	Improving the ability to eliminate wounds and pressure ulcers.	Kuffler, Damien P	Wound Repair Regen	MEDLINE	2015	https://dx.doi.org/10.1111/wrr.12284	10.1111/wrr.12284		NO
1077	LILACS-213	Effects of heterologous platelet-rich plasma gel on standardized dermal wound healing in rabbits	AbegÃ£o, Karina Gomes Barros; Bracale, Bruno Nascimento; Delfim, Inara Guastini; Santos, Eliane SzÃ¼cs dos; Laposy, CecÃ­lia Braga; Nai, Gisele Alborghetti; Giuffrida, RogÃ©rio; Nogueira, Rosa Maria Barilli	Acta cir. bras	LILACS	2015	http://www.scielo.br/scielo.php?script=sci_arttext&pid=S0102-86502015000300209	10.1590/S0102-865020150030000008		YES
1078	LILACS-214	Osteonecrose dos maxilares associada ao uso de bisfosfonatos: recidiva apÃ³s radioterapia de cabeÃ§a e pescoÃ§o/ Bisphosphonates osteonecrosis of the jaws: Recurrence after head and neck radiotherapy	Silva, Elaine C. A; Sanches, Marilene B; Flores, Dryele F; Watanabe, Satiro; Yamamoto-Silva, Fernanda P; Silva, Brunno S. F	ROBRAC	LILACS	2015	http://files.bvs.br/upload/S/0104-7914/2015/v23n68/a5429.pdf			NO
1079	LILACS-215	Comparison of experimentally-induced wounds in rabbits treated with different sources of platelet-rich plasma.	Barrionuevo, D V; Laposy, C B; AbegÃ£o, K G B; Nogueira, R M B; Nai, G A; Bracale, B N; Delfim, I G	Lab Anim	MEDLINE	2015	https://dx.doi.org/10.1177/0023677214567747	10.1177/0023677214567747		NO
1080	LILACS-216	AnÃ¡lise da aÃ§Ã£o do gel de plaquetas e glutamina em mucosite causada por quimioterapia induzida em ratos Wistar/ Analysis of Platelet Gel Action and Glutamine in Mucositis caused by chemotherapy induced in Wistar Rats	Zabalia, Regina Haddad Barrach		LILACS	2015	http://www.teses.usp.br/teses/disponiveis/25/25150/tde-10032016-111820/publico/ReginaHaddadBarrachZabalia_Rev.pdf			YES
1081	LILACS-217	AvaliaÃ§Ã£o da influÃªncia do plasma rico em plaquetas, da terapia com laser em baixa intensidade ou da associaÃ§Ã£o de ambos na cicatrizaÃ§Ã£o de defeitos de fenestraÃ§Ã£o periodontal em ratos: estudo histoquÃ­mico e imunoistoquÃ­mico/ Influence of platelet-rich plasma, low-level laser therapy or their combination on the healing of periodontal fenestration defects in rats: a histochemical and im…	Neves, Adrieli de Paula		LILACS	2015	http://repositorio.unesp.br/bitstream/handle/11449/127886/000847517.pdf?sequence=1&isAllowed=y			NO
1082	LILACS-218	AnÃ¡lise da aÃ§Ã£o do gel de plaquetas e glutamina em mucosite causada por quimioterapia induzida em ratos Wistar/ Analysis of Platelet Gel Action and Glutamine in Mucositis caused by chemotherapy induced in Wistar Rats	Zabalia, Regina Haddad Barrach		LILACS	2015	http://www.teses.usp.br/teses/disponiveis/25/25150/tde-10032016-111820/publico/ReginaHaddadBarrachZabalia_Rev.pdf			NO
1083	LILACS-219	AvaliaÃ§Ã£o da influÃªncia do plasma rico em plaquetas, da terapia com laser em baixa intensidade ou da associaÃ§Ã£o de ambos na cicatrizaÃ§Ã£o de defeitos de fenestraÃ§Ã£o periodontal em ratos: estudo histoquÃ­mico e imunoistoquÃ­mico/ Influence of platelet-rich plasma, low-level laser therapy or their combination on the healing of periodontal fenestration defects in rats: a histochemical and im…	Neves, Adrieli de Paula		BBO	2015	http://repositorio.unesp.br/handle/11449/127886			YES
1084	LILACS-220	Treatment of osteochondral injuries with platelet gel.	Danieli, Marcus Vinicius; Pereira, Hamilton da Rosa; Carneiro, Carlos Augusto de SÃ¡; Felisbino, SÃ©rgio Luiz; Deffune, Elenice	Clinics (Sao Paulo)	MEDLINE	2014	https://www.ncbi.nlm.nih.gov/pmc/articles/PMC4221310	10.6061/clinics/2014(10)08		NO
1085	LILACS-221	Platelet-leukocyte-rich plasma (L-PRP) prevents the collagen III degradation and impairs the bone matrix development in artificial defect of rabbit calvaria, associated with suppression of the immunohistochemical expression of MMP-2 and MMP-9	Garcia, Anselmo Gabriel Wruck; Scariot, Rafaela; Araujo, Melissa Rodrigues de; Cunha, Emanuelle Juliana; Henn, Jaqueline Muller; Grossi, JoÃ£o Ricardo de Almeida; Deliberador, Tatiana Miranda; Zielak, JoÃ£o Cesar; Giovanini, Allan Fernando	RSBO (Impr.)	LILACS	2014	http://revodonto.bvsalud.org/scielo.php?script=sci_arttext&pid=S1984-56852014000400002			NO
1086	LILACS-222	Treatment of osteochondral injuries with platelet gel	Danieli, Marcus Vinicius; Pereira, Hamilton da Rosa; Carneiro, Carlos Augusto de SÃ¡; Felisbino, SÃ©rgio Luiz; Deffune, Elenice	Clinics	LILACS	2014	http://www.scielo.br/scielo.php?script=sci_arttext&pid=S1807-59322014001000694	10.6061/clinics/2014(10)08		YES
1087	LILACS-223	Uso de plasma rico em plaquetas em Ãºlceras de cÃ³rnea em cÃ£es/ Use of platelet rich plasma on corneal ulcers in dogs	Merlini, N. B; Fonzar, J. F; Perches, C. S; Sereno, M. G; Souza, V. L; Estanislau, C. A; Rodas, N. R; Ranzani, J. J. T; Maia, L; Padovani, C. R; BrandÃ£o, C. V. S	Arq. bras. med. vet. zootec	LILACS	2014	http://www.scielo.br/scielo.php?script=sci_arttext&pid=S0102-09352014000601742	10.1590/1678-6906		NO
1088	LILACS-224	Effect of platelet-rich plasma on the healing of mandibular defects treated with fresh frozen bone allograft: a radiographic study in dogs.	Messora, Michel R; Nagata, Maria J H; Fucini, Stephen E; Pola, NatÃ¡lia M; Campos, NatÃ¡lia; de Oliveira, Guillermo C V; Bosco, Alvaro F; Garcia, Valdir G; Furlaneto, FlÃ¡via A C	J Oral Implantol	MEDLINE	2014	https://dx.doi.org/10.1563/AAID-JOI-D-12-00175	10.1563/AAID-JOI-D-12-00175		NO
1089	LILACS-225	Platelet-rich plasma derived from bone marrow aspirate promotes new cementum formation.	Nagata, Maria J H; de Campos, NatÃ¡lia; Messora, Michel R; Santinoni, Carolina S; Bomfim, Suely R M; Fucini, Stephen E; Pola, NatÃ¡lia M; Neves, Adrieli P; de Almeida, Juliano M; Theodoro, LetÃ­cia H; Ervolino, Edilson	J Periodontol	MEDLINE	2014	https://dx.doi.org/10.1902/jop.2014.140083	10.1902/jop.2014.140083		NO
1090	LILACS-226	Application of platelet-rich plasma in the treatment of chronic skin ulcer - case report.	Pinto, Jane Marcy NeffÃ¡; Pizani, NatÃ¡ssia Soares; Kang, Hye Chung; Silva, Luis Augusto Knecht	An Bras Dermatol	MEDLINE	2014	https://www.ncbi.nlm.nih.gov/pmc/articles/PMC4148279			NO
1091	LILACS-227	Application of platelet-rich plasma in the treatment of chronic skin ulcer - Case report	Pinto, Jane Marcy NeffÃ¡; Pizani, NatÃ¡ssia Soares; Kang, Hye Chung; Silva, Luis Augusto Knecht	An. bras. dermatol	LILACS	2014	http://www.scielo.br/scielo.php?script=sci_arttext&pid=S0365-05962014000400638	10.1590/abd1806-4841.20143004		YES
1092	LILACS-228	QuantificaÃ§Ã£o de fatores de crescimento na pele de equinos tratada com plasma rico em plaquetas/ Quantification of growth factors in horse skin treated with platelet-rich plasma	Souza, Maria V. de; Pinto, JosÃ© de O; Costa, Marcela M. da; Santos, EliziÃ¡ria C dos; Garcia, Silvana L. R; Oliveira, Leandro L. de	Pesqui. vet. bras	LILACS	2014	http://www.scielo.br/scielo.php?script=sci_arttext&pid=S0100-736X2014000600016	10.1590/S0100-736X2014000600016		NO
1093	LILACS-229	Autologous Platelet Gel: Five Cases Illustrating Use on Sickle Cell Disease Ulcers.	Gilli, Simone C O; do Valle Oliveira, Suely A; Saad, Sara T Olalla	Int J Low Extrem Wounds	MEDLINE	2014	https://journals.sagepub.com/doi/abs/10.1177/1534734614534979			NO
1094	LILACS-230	ExpressÃ£o gÃªnica do colÃ¡geno em ferida cutÃ¢nea de equinos tratada com plasma rico em plaquetas/ Collagen gene expression in skin wound of horses treated with platelet-rich plasma	Souza, Maria V de; Pinto, JosÃ© de O; Costa, Marcela B. M da; Alves, Murilo S; Silva, Micheline O. da; Martinho, Karina O; Fietto, Luciano G	Pesqui. vet. bras	LILACS	2014	http://www.scielo.br/scielo.php?script=sci_arttext&pid=S0100-736X2014000300006	10.1590/S0100-736X2014000300006		NO
1095	LILACS-231	L-PRP diminishes bone matrix formation around autogenous bone grafts associated with changes in osteocalcin and PPAR-ÃŽÂ³ immunoexpression.	Portela, G S; Cerci, D X; Pedrotti, G; Araujo, M R; Deliberador, T M; Zielak, J C; Costa-Casagrande, T A; Gonzaga, C C; Giovanini, A F	Int J Oral Maxillofac Surg	MEDLINE	2014	https://dx.doi.org/10.1016/j.ijom.2013.07.739	10.1016/j.ijom.2013.07.739		NO
1096	LILACS-232	Leukocyte-platelet-rich plasma (L-PRP) induces an abnormal histophenotype in craniofacial bone repair associated with changes in the immunopositivity of the hematopoietic clusters of differentiation, osteoproteins, and TGF-ÃŸ1.	Giovanini, Allan Fernando; Grossi, JoÃ£o Ricardo Almeida; Gonzaga, Carla Castiglia; Zielak, JoÃ£o Cesar; GÃ¶hringer, Isabella; Vieira, Juliana de Souza; Kuczera, Juliane; de Oliveira Filho, Marco Antonio; Deliberador, Tatiana Miranda	Clin Implant Dent Relat Res	MEDLINE	2014	https://dx.doi.org/10.1111/j.1708-8208.2012.00478.x	10.1111/j.1708-8208.2012.00478.x		NO
1097	LILACS-233	Plasma rico em plaquetas (PRP) aplicado na artroplastia total do joelho/ Platelet-rich plasma (PRP) applied in total knee arthroplasty	Guerreiro, JoÃ£o Paulo Fernandes		LILACS	2014	https://www.sciencedirect.com/science/article/pii/S0102361614002045			NO
1098	LILACS-234	Plasma rico em plaquetas (PRP) aplicado na artroplastia total do joelho/ Platelet-rich plasma (PRP) applied in total knee arthroplasty	Guerreiro, JoÃ£o Paulo Fernandes		LILACS	2014	https://www.sciencedirect.com/science/article/pii/S0102361614002045			YES
1099	LILACS-235	Platelet rich plasma to faster navel healing in lambs/ Plasma rico em plaquetas para acelerar a cricatrizaÃ§Ã£o umbilical em cordeiros	Gazzeta, Sylvia Lucia GonÃ§alves Garcia; Chaves, Camila; Machado, Debora Cavallaro; Duarte, Keila Maria Roncato; Costa, Ricardo Lopes Dias da	Bol. ind. anim. (Impr.)	VETINDEX	2014	http://www.iz.sp.gov.br/pdfsbia/1419024027.pdf			YES
1100	LILACS-236	InfluÃªncia do plasma rico em plaquetas derivado do aspirado de medula Ã³ssea na cicatrizaÃ§Ã£o de defeitos periodontais: estudo histolÃ³gico, histomÃ©trico e imunoistoquÃ­mico em ratos/ Influence of platelet-rich plasma derived from bone marrow aspirate on the healing of periodontal fenestration defects: a histologic, histometric and immunohistochemical study in rats	Campos, NatÃ¡lia de		LILACS	2014	http://www.athena.biblioteca.unesp.br/exlibris/bd/cathedra/29-04-2015/000822226_20200221.pdf			YES
1101	LILACS-237	InfluÃªncia do plasma rico em plaquetas derivado do aspirado de medula Ã³ssea na cicatrizaÃ§Ã£o de defeitos periodontais: estudo histolÃ³gico, histomÃ©trico e imunoistoquÃ­mico em ratos/ Influence of platelet-rich plasma derived from bone marrow aspirate on the healing of periodontal fenestration defects: a histologic, histometric and immunohistochemical study in rats	Campos, NatÃ¡lia de		LILACS	2014	http://www.athena.biblioteca.unesp.br/exlibris/bd/cathedra/29-04-2015/000822226_20200221.pdf			NO
1102	LILACS-238	Autologous conditioned serum and platelet-rich plasma in equine orthopedic therapeutics/ Uso do soro autÃ³logo condicionado e do plasma rico em plaquetas na terapia ortopÃ©dica de equinos	Vendruscolo, Cynthia Prado; Alves, Ana Liz Garcia; Brossi, PatrÃ­cia Monaco; Baccarin, Raquel Yvonne Arantes	Semina ciÃªnc. agrar	VETINDEX	2014	http://www.uel.br/revistas/uel/index.php/semagrarias/article/view/16426/15274	10.5433/1679-0359.2014v35n5p2607		NO
1103	LILACS-239	Uso do PRP na terapÃªutica da tendinite do tendÃ£o flexor digital superficial, em cavalo paint horse de vaquejada Relato de Caso	A. Castro Filho, G.; O. Florence, C.; C. GraÃ§a Filho, U.; E.V. Leite, L.; C. Siqueira, C.	CiÃªnc. vet. trÃ³p	VETINDEX	2014	http://www.rcvt.org.br/volume17_3/RCVT_17_3.pdf			NO
1104	LILACS-240	UtilizaÃ§Ã£o de plasma rico em plaquetas (PRP) no tratamento de ruptura total dos tendÃµes extensores em equino: relato de caso	Carla Garcia de Oliveira, Ana; Silva de Carvalho, Renan; Spala Sorte, Matheus; De Paula Lage de Oliveira, Alvaro; Ferreira Bastos Avanza, Marcel; Spadeto JÃºnior, Odael	CiÃªnc. vet. trÃ³p	VETINDEX	2014	http://www.rcvt.org.br/volume17_3/RCVT_17_3.pdf			NO
1105	LILACS-241	Platelet rich plasma to faster navel healing in lambs/ Plasma rico em plaquetas para acelerar a cicatrizaÃ§Ã£o umbilical em cordeiros	Lucia GonÃ§alves Garcia Gazzetta, Sylvia; Chaves, Camila; Cavallaro Machado, Debora; Maria Roncato Duarte, Keila; Lopes Dias da Costa, Ricardo	Bol. ind. anim. (Impr.)	VETINDEX	2014	http://www.iz.sp.gov.br/pdfsbia/1419024027.pdf			NO
1106	LILACS-242	Plasma rico en plaquetas en pacientes con gonartrosis/ Plasma rich in platelets in patients with gonarthrosis	Ãlvarez LÃ³pez, Alejandro; Ortega GonzÃ¡lez, Carlos; GarcÃ­a Lorenzo, Yenima; Arias Sifontes, Joanka; Ruiz de Villa SuÃ¡rez, Abel	Arch. mÃ©d. Camaguey	LILACS	2013	http://scielo.sld.cu/scielo.php?script=sci_arttext&pid=S1025-02552013000500011			NO
1107	LILACS-243	Plasma rico en plaquetas en pacientes con gonartrosis/ Plasma rich in platelets in patients with gonarthrosis	Ãlvarez LÃ³pez, Alejandro; Ortega GonzÃ¡lez, Carlos; GarcÃ­a Lorenzo, Yenima; Arias Sifontes, Joanka; Ruiz de Villa SuÃ¡rez, Abel	Arch. mÃ©d. Camaguey	CUMED	2013	http://scielo.sld.cu/scielo.php?script=sci_arttext&pid=S1025-02552013000500011&lng=es&nrm=iso&tlng=es			YES
1108	LILACS-244	ElevaciÃ³n de seno maxilar y colocaciÃ³n simultÃ¡nea de implantes utilizando plasma rico en factores de crecimiento (PRFC), hidroxiapatita y aloinjerto: Reporte de un caso de siete aÃ±os/ Maxillary sinus elevation and simultaneous implant placement using PRGF (plasma rich in growth factors), hydroxyapatite and allogenic graft: Seven year case report	HernÃ¡ndez Tejeda, Nayibe; LÃ³pez BuendÃ­a, Ma. del Carmen	Rev. odontol. mex	LILACS	2013	http://www.scielo.org.mx/scielo.php?script=sci_arttext&pid=S1870-199X2013000300008			NO
1109	LILACS-245	Plasma rico em plaquetas e cÃ©lulas-tronco na cicatrizaÃ§Ã£o Ã³ssea.RevisÃ£o de literatura/ Stem cells and platelet rich plasma in the bone consolidation. Literature review	Barbosa, Anna Laeticia da Trindade; Schossler, JoÃ£o Eduardo Wallau; Raiser, Alceu Gaspar	JBCV, J. Bras. Cir. Vet	VETINDEX	2013	https://pesquisa.bvsalud.org/bvs-vet/resource/pt/biblio-1484856			NO
1110	LILACS-246	Restoration of retinal morphology and residual scarring after photocoagulation.	Lavinsky, Daniel; Cardillo, Jose A; Mandel, Yossi; Huie, Philip; Melo, Luiz A; Farah, Michel E; Belfort, Rubens; Palanker, Daniel	Acta Ophthalmol	MEDLINE	2013	https://dx.doi.org/10.1111/aos.12045	10.1111/aos.12045		NO
1111	LILACS-247	Effect of platelet-rich plasma on bone healing of fresh frozen bone allograft in mandibular defects: a histomorphometric study in dogs.	Messora, Michel R; Nagata, Maria J H; Pola, NatÃ¡lia M; de Campos, NatÃ¡lia; Fucini, Stephen E; Furlaneto, FlÃ¡via A C	Clin Oral Implants Res	MEDLINE	2013	https://dx.doi.org/10.1111/clr.12008	10.1111/clr.12008		NO
1112	LILACS-248	Healing of fresh frozen bone allograft with or without platelet-rich plasma: a histologic and histometric study in rats.	Messora, Michel; Braga, LaÃ­s; Oliveira, Gabriela; Oliveira, Luiz Fernando; Milagres, Roselaine; Kawata, Leandro; Furlaneto, FlÃ¡via; Pola, NatÃ¡lia; Campos, NatÃ¡lia; Nagata, Maria	Clin Implant Dent Relat Res	MEDLINE	2013	https://dx.doi.org/10.1111/j.1708-8208.2011.00419.x	10.1111/j.1708-8208.2011.00419.x		NO
1113	LILACS-249	Platelet rich plasma intralesional injection as bedside therapy for tendinitis in athletic horse/ Platelet rich plasma intralesional injection as bedside therapy for tendinitis in athletic horse	Bazzano, Marilena; Piccione, Giuseppe; Giannetto, Claudia; Tosto, Francesco; Di Pietro, Simona; Giudice, Elisabetta	Acta sci. vet. (Impr.)	VETINDEX	2013	http://www.ufrgs.br/actavet/41/PUB%201145.pdf			YES
1114	LILACS-250	Comparison of three protocols to obtain platelet rich plasma (PRP) with rabbits as experimental model/ ComparaÃ§Ã£o entre trÃªs protocolos de obtenÃ§Ã£o de plasma rico em plaquetas (PRP) utilizando o coelho como modelo experimental	Nerissa Alves Garcez, Tuane; Helena da Rosa Paz, Ana; Bileski Magrisso, Alessandra; Flores Mello, Helena; da Costa GonÃ§alves, Fabiany; Schons Meyer, FabÃ­ola; Antonio Contesini, Emerson; Obino Cirne-Lima, Elizabeth	Acta sci. vet. (Impr.)	VETINDEX	2013	http://www.ufrgs.br/actavet/41/PUB%201134.pdf			YES
1115	LILACS-251	Efectividad del plasma rico en plaquetas en la cicatrizaciÃ³n de implantes dentales: una revisiÃ³n sistemÃ¡tica/ Effectiveness of platelet rich plasma in the healing of dental implants: a systematic review	Bravo S., Eduardo; Oliva M., Patricio	Int. j. odontostomatol. (Print)	LILACS	2013	http://www.scielo.cl/scielo.php?script=sci_arttext&pid=S0718-381X2013000100014	10.4067/S0718-381X2013000100014		NO
1116	LILACS-252	Platelet rich plasma intralesional injection as bedside therapy for tendinitis in athletic horse	Bazzano, Marilena; Piccione, Giuseppe; Giannetto, Claudia; Tosto, Francesco; Di Pietro, Simona; Giudice, Elisabetta	Acta sci. vet. (Impr.)	VETINDEX	2013	http://www.ufrgs.br/actavet/41/PUB%201145.pdf			NO
1117	LILACS-253	Plasma rico em plaquetas em dermatologia/ Platelet-rich plasma in dermatology	Monteiro, Marcia Regina	Surg. cosmet. dermatol. (Impr.)	LILACS	2013	http://fi-admin.bvsalud.org/document/view/ygtx6			NO
1118	LILACS-254	ComparaÃ§Ã£o entre trÃªs protocolos de obtenÃ§Ã£o de plasma rico em plaquetas (PRP) utilizando o coelho como modelo experimental/ Comparison of Three Protocols to Obtain Platelet Rich Plasma (PRP) with Rabbits as Experimental Model	Garcez, Tuane Nerissa Alves; Paz, Ana Helena da Rosa; Magrisso, Alessandra Bileski; Mello, Helena Flores; GonÃ§alves, Fabiany da Costa; Meyer, FabÃ­ola Schons; Contesini, Emerson Antonio; Cirne-Lima, Elizabeth Obino	Acta sci. vet. (Impr.)	VETINDEX	2013	http://www.ufrgs.br/actavet/41/PUB%201134.pdf			NO
1119	LILACS-255	UtilizaÃ§Ã£o do plasma rico em plaquetas na odontologia/ Utilization of platelet-rich plasma in dentistry	Camargo, Gabriela Alessandra Cruz Galhardo; Oliveira, Rosany Larissa Brito de; Fortes, TÃ¢nia Maria Vieira; Santos, Thiago de Santana	Odontol. clÃ­n.-cient	LILACS	2012	http://revodonto.bvsalud.org/scielo.php?script=sci_arttext&pid=S1677-38882012000300003			NO
1120	LILACS-256	Platelet-rich plasma in the treatment of Class II furcation defects: a histometrical study in dogs.	Suaid, FabrÃ­cia Ferreira; Carvalho, Marcelo Diniz; Ambrosano, GlÃ¡ucia Maria Bovi; Nociti, Francisco Humberto; Casati, Marcio Zaffalon; Sallum, Enilson AntÃ´nio	J Appl Oral Sci	MEDLINE	2012	https://www.ncbi.nlm.nih.gov/pmc/articles/PMC3894757			NO
1121	LILACS-257	Scanning electron microscopy and microbiological evaluation of equine burn wound repair after platelet-rich plasma gel treatment.	Maciel, Felipe B; DeRossi, Rafael; MÃ³dolo, Tiago J C; Pagliosa, Ronaldo C; Leal, CÃ¡ssia R J; Delben, Angela A S T	Burns	MEDLINE	2012	https://dx.doi.org/10.1016/j.burns.2012.02.029	10.1016/j.burns.2012.02.029		NO
1122	LILACS-258	Role of autologous mesenchymal stem cells associated with platelet-rich plasma on healing of cutaneous wounds in diabetic mice.	ArgÃ´lo Neto, N M; Del Carlo, R J; Monteiro, B S; Nardi, N B; Chagastelles, P C; de Brito, A F S; Reis, A M S	Clin Exp Dermatol	MEDLINE	2012	https://dx.doi.org/10.1111/j.1365-2230.2011.04304.x	10.1111/j.1365-2230.2011.04304.x		NO
1123	LILACS-259	Plasma rico em plaquetas no tratamento de lesÃµes condrais articulares induzidas experimentalmente em equinos: avaliaÃ§Ã£o clÃ­nica, macroscÃ³pica, histolÃ³gica e histoquÃ­mica/ Platelet-rich plasma in the treatment of articular chondral defects experimentally induced in horses: clinical, macroscopic, histopathological and histochemical evaluation	Yamada, A.L.M.; Carvalho, A.M.; Oliveira, P.G.G.; Felisbino, S.L.; Queiroz, D.L.; Watanabe, M.J.; Hussni, C.A.; Alves, A.L.G.	Arq. bras. med. vet. zootec	LILACS	2012	http://www.scielo.br/scielo.php?script=sci_arttext&pid=S0102-09352012000200011	10.1590/S0102-09352012000200011		NO
1124	LILACS-260	Plasma rico em plaquetas no tratamento de lesÃµes condrais articulares induzidas experimentalmente em equinos: avaliaÃ§Ã£o clÃ­nica, macroscÃ³pica, histolÃ³gica e histoquÃ­mica/ Platelet-rich plasma in the treatment of articular chondral defects experimentally induced in horses: clinical, macroscopic, histopathological and histochemical evaluation	Yamada, A. L. M; Carvalho, A. M; Oliveira, P. G. G; Felisbino, S. L; Queiroz, D. L; Watanabe, M. J; Hussni, C. A; Alves, A. L. G	Arq. bras. med. vet. zootec	LILACS	2012	http://www.scielo.br/scielo.php?script=sci_arttext&pid=S0102-09352012000200011	10.1590/S0102-09352012000200011		NO
1125	LILACS-261	Platelet-rich plasma in the treatment of Class II furcation defects: a histometrical study in dogs	Suaid, FabrÃ­cia Ferreira; Carvalho, Marcelo Diniz; Ambrosano, GlÃ¡ucia Maria Bovi; Junior, Francisco Humberto Nociti; Casati, Marcio Zaffalon; Sallum, Enilson AntÃ´nio	J. appl. oral sci	LILACS	2012	http://www.scielo.br/scielo.php?script=sci_arttext&pid=S1678-77572012000200007	10.1590/S1678-77572012000200007		YES
1126	LILACS-262	A remodelaÃ§Ã£o Ã³ssea de extensa lesÃ£o periapical apÃ³suso de PRP e hidrÃ³xido de cÃ¡lcio - relato de caso clÃ­nico/ The remodeling of extensive periapical lesion after use of PRP and calcium hydroxide- case report	Alves, Marilia Fagury Videira Marceliano; Faria, Adenilza Rebelo de; Miranda, Rosana Belchior; Marceliano, Eduardo Fagury Videira; Fidel, Sandra Rivera; Fidel, Rivail AntÃ´nio SÃ©rgio	Full dent. sci	LILACS	2012	https://pesquisa.bvsalud.org/portal/resource/Des/lil-642925			NO
1127	LILACS-263	Comparative radiographic evaluation of alveolar bone healing associated with autologous platelet-rich plasma after impacted mandibular third molar surgery.	CÃ©lio-Mariano, Ronaldo; de Melo, Willian Morais; Carneiro-Avelino, CÃ¡ssia	J Oral Maxillofac Surg	MEDLINE	2012	https://dx.doi.org/10.1016/j.joms.2011.03.028	10.1016/j.joms.2011.03.028		NO
1128	LILACS-264	Effects of platelet-rich and -poor plasma on the reparative response of gingival fibroblasts.	CÃ¡ceres, MÃ³nica; MartÃ­nez, Constanza; MartÃ­nez, Jorge; Smith, Patricio C	Clin Oral Implants Res	MEDLINE	2012	https://dx.doi.org/10.1111/j.1600-0501.2011.02274.x	10.1111/j.1600-0501.2011.02274.x		NO
1129	LILACS-265	Tumor odontogenico queratoquistico: tratamiento conservador con injerto autologo combinado con plasma rico en plaquetas/ Queratoquistico odontogenic tumor: conservative treatment combined with autologous platelet rich plasma	Harris Ricardo, Jonathan; Martines Martinez, Adel; DÃ­az Caballero, Antonio	Acta odontol. venez	LILACS	2012	http://www.actaodontologica.com/ediciones/2012/1/art20.asp			NO
1130	LILACS-266	Effect of platelet-rich plasma on healing of class III furcation defects treated with autogenous bone grafting and guided tissue regeneration: a histomorphometric study in dogs/ Efeito do plasma rico em plaquetas na reparaÃ§Ã£o de lesÃµes de furca classe III tratadas com enxerto Ã³sseo autÃ³geno e regeneraÃ§Ã£o tecidual guiada: estudo histomorfomÃ©trico em cÃ£es	Fernandes, JosÃ© Marcos Alves; Silva, Emilio Barbosa e; RÃªgo, Rodrigo OtÃ¡vio CitÃ³ CÃ©sar; Molon, Rafael Scaf de; Barcelos, Daniela Leal Zandim; SpolidÃ³rio, Luis Carlos; Cirelli, Joni Augusto	Rev. odontol. UNESP (Online)	LILACS	2011	https://www.revodontolunesp.com.br/article/588018f37f8c9d0a098b4ed9/pdf/rou-40-6-310.pdf			NO
1131	LILACS-267	A proporÃ§Ã£o plasma rico em plaquetas/enxerto Ã³sseo autÃ³geno pode influenciar o reparo Ã³sseo de defeitos de tamanho crÃ­tico: um estudo radiogrÃ¡fico em calvÃ¡ria de ratos/ The proportion platelet-rich plasma/particulate autogenous bone graft may influencebone healing in criticalsize defects: a radiographic study in rat calvaria	Nagata, Maria JosÃ© Hitomi; Messora, Michel Reis; Campos, NatÃ¡lia de; Pola, NatÃ¡lia Marcumini; Salzedas, Leda Maria Pescinini; Bomfim, Suely Regina Mogami; Faleiros, Paula Lazilha; Santinoni, Carolina dos Santos; Bosco, Alvaro Francisco; Garcia, Valdir Gouveia	Rev. odontol. UNESP (Online)	LILACS	2011	https://www.revodontolunesp.com.br/article/588018f47f8c9d0a098b4edb/pdf/rou-40-6-325.pdf			NO
1132	LILACS-268	Comparison between the effects of platelet-rich plasma and bone marrow concentrate on defect consolidation in the rabbit tibia.	Batista, Marco Antonio; Leivas, Tomaz Puga; Rodrigues, Consuelo Junqueira; Arenas, GÃ©ssica Cantadori Funes; Belitardo, Donizeti Rodrigues; Guarniero, Roberto	Clinics (Sao Paulo)	MEDLINE	2011	https://www.ncbi.nlm.nih.gov/pmc/articles/PMC3180168			NO
1133	LILACS-269	AplicaciÃ³n del plasma rico en plaquetas (PRP) autÃ³logo como inductor de regeneraciÃ³n tisular en dermatologÃ­a/ Application of platelet-rich plasma (PRP) to induce autologous tissue regeneration in dermatology	Ale Parodi, Selva; Magliano, Julio; RodrÃ­guez, AndrÃ©s; Pomies, Valeria; Villar, BeatrÃ­z; Otero, Gabriela; Lamela, Natalia; Magri, MartÃ­n; RodrÃ­guez, Ismael; Decaro, Jorge; MartÃ­nez, Miguel		BVSNACUY	2011	https://pesquisa.bvsalud.org/portal/resource/frgovbrrevistarialpdf/bnu-15983			NO
1134	LILACS-270	Bisphosphonate-related osteonecrosis of the jaws--an initial case series report of treatment combining partial bone resection and autologous platelet-rich plasma.	Curi, Marcos Martins; Cossolin, Giuliano Saraceni Issa; Koga, Daniel Henrique; Zardetto, Cristina; Christianini, Silmara; Feher, Olavo; Cardoso, Camila Lopes; dos Santos, Marcelo Oliveira	J Oral Maxillofac Surg	MEDLINE	2011	https://dx.doi.org/10.1016/j.joms.2011.02.078	10.1016/j.joms.2011.02.078		NO
1135	LILACS-271	Uso de plasma autÃ³logo em dermolipectomia abdominal: nota prÃ©via/ Use en autologous plasma in abdominoplasty: previous note	Schettino, AngÃ©lica Maria; Oliveira, Diogo Franco Vieira de; Franco, Talita Romero	Rev. Col. Bras. Cir	LILACS	2011	http://www.scielo.br/scielo.php?script=sci_arttext&pid=S0100-69912011000300012	10.1590/S0100-69912011000300012		NO
1136	LILACS-272	Levantamiento de seno maxilar con PRF: reporte de un caso clÃ­nico/ Maxillary sinus lifting with PRF: report of a clinical case	Kristeller Antezana, Andrea; Pertuiset Gatica, Julio	Rev. Fundac. Juan Jose Carraro	LILACS	2011	http://www.fundacioncarraro.org/descarga/revista33_art4.pdf			NO
1137	LILACS-273	Platelet-rich plasma plus bioactive glass in the treatment of intra-bony defects: a study in dogs.	Carvalho, Marcelo Diniz; Suaid, FabrÃ­cia Ferreira; Santamaria, Mauro Pedrine; Casati, Marcio Zaffalon; Nociti, Francisco Humberto; Sallum, Antonio Wilson; Sallum, Enilson AntÃ´nio	J Appl Oral Sci	MEDLINE	2011	https://www.ncbi.nlm.nih.gov/pmc/articles/PMC4245869			NO
1138	LILACS-274	Platelet-rich plasma plus bioactive glass in the treatment of intra-bony defects: a study in dogs	Carvalho, Marcelo Diniz; Suaid, FabrÃ­cia Ferreira; Santamaria, Mauro Pedrine; Casati, Marcio Zaffalon; Nociti JÃºnior, Francisco Humberto; Sallum, Antonio Wilson; Sallum, Enilson AntÃ´nio	J. appl. oral sci	LILACS	2011	http://www.scielo.br/scielo.php?script=sci_arttext&pid=S1678-77572011000100016	10.1590/S1678-77572011000100016		YES
1139	LILACS-275	Periodontal tissue engineering after tooth replantation.	Reichert da Silva AssunÃ§Ã£o, Luciana; Colenci, Renato; Ferreira do-Amaral, Caril Constante; Sonoda, Celso Koogi; Mogami Bomfim, Suely Regina; Okamoto, Roberta; de Assis Golim, Marjorie; Deffune, Elenice; Percinoto, CÃ©lio; Penha de Oliveira, Sandra Helena	J Periodontol	MEDLINE	2011	https://dx.doi.org/10.1902/jop.2010.100448	10.1902/jop.2010.100448		NO
1140	LILACS-276	Platelet-rich plasma (PRP) impairs the craniofacial bone repair associated with its elevated TGF-ÃŸ levels and modulates the co-expression between collagen III and &#945;-smooth muscle actin.	Giovanini, Allan Fernando; Gonzaga, Carla Castiglia; Zielak, JoÃ£o Cesar; Deliberador, Tatiana Miranda; Kuczera, Juliane; GÃ¶ringher, Isabella; de Oliveira Filho, Marco Antonio; Baratto-Filho, Flares; Urban, CÃ­cero Andrade	J Orthop Res	MEDLINE	2011	https://dx.doi.org/10.1002/jor.21263	10.1002/jor.21263		NO
1141	LILACS-277	La actualidad del plasma rico en plaquetas en traumatologÃ­a del deporte/ Platelet-rich plasma in sports traumatology update	Santa Coloma, Ezequiel; Rolon, Alejandro; Khoury, Miguel Angel	Rev. Asoc. Argent. Traumatol. Deporte	LILACS	2011	https://revista.aatd.org.ar/wp-content/uploads/2019/08/2011_Vol-18_n1_5La-actualidad-del-Plasma-Rico.pdf			NO
1142	LILACS-278	Efeito na reparaÃ§Ã£o Ã³ssea periapical da ozonioterapia como coadjuvante ao tratamento endodÃ´ntico: estudo clÃ­nico-radiogrÃ¡fico/ Effect in periapical bone healing of Ozone therapy as adjuvant to endodontic treatment clinical-radiographic essay	Ferreira, Marina Beloti		LILACS	2011	http://www.teses.usp.br/teses/disponiveis/23/23145/tde-11092012-131848/publico/MarinaBelotiFerreira.pdf			NO
1143	LILACS-279	Efecto del plasma rico en plaquetas en la resistencia de un injerto tendÃ­neo, en tÃºnel Ã³seo en modelo en animal/ Effect of platelet-rich plasma in relation to mechanical strength of intra-tunel integration of tendon graft in animals	Vega M., Rafael; Hodgson O., Felipe; IÃ±iguez C., Magaly; Vega E., Rafael	Rev. chil. ortop. traumatol	LILACS	2011	https://pesquisa.bvsalud.org/portal/resource/esA/lil-609927			NO
1144	LILACS-280	Comparison between the effects of platelet-rich plasma and bone marrow concentrate on defect consolidation in the rabbit tibia	Batista, Marco Antonio; Leivas, Tomaz Puga; Rodrigues, Consuelo Junqueira; Arenas, GÃ©ssica Cantadori Funes; Belitardo, Donizeti Rodrigues; Guarniero, Roberto	Clinics	LILACS	2011	http://www.scielo.br/scielo.php?script=sci_arttext&pid=S1807-59322011001000018	10.1590/S1807-59322011001000018		YES
1145	LILACS-281	La actualidad del plasma rico en plaquetas en traumatologÃ­a del deporte/ Platelet-rich plasma in sports traumatology update	Santa Coloma, Ezequiel; Rolon, Alejandro; Khoury, Miguel Angel	Rev. Asoc. Argent. Traumatol. Deporte	BINACIS	2011	https://pesquisa.bvsalud.org/portal/resource/esA/bin-127444			YES
1146	LILACS-282	Radiographic and densitometric aspects of experimental radial fractures of dogs treated with platelet-rich plasma/ Aspectos radiogrÃ¡ficos e densitomÃ©tricos de fraturas experimentais do rÃ¡dio de cÃ£es tratadas com plasma rico em plaquetas	Souza, T. F. B; Ferreira, G. T. N. M; Sakamoto, S. S; Albuquerque, V. B; Bomfim, S. R. M; Andrade, A. L	Ars vet	VETINDEX	2011	http://arsveterinaria.org.br/index.php/ars/article/view/289/295	10.15361/2175-0106.2011v27n1p001-006		NO
1147	LILACS-283	Management of osteonecrosis of the jaws in patients with history of bisphosphonates therapy.	Antonini, Fernando; Pereira, Cassiano Costa Silva; Parente, Eduardo Varela; Azambuja, Fabiano Goulart	J Craniofac Surg	MEDLINE	2010	https://dx.doi.org/10.1097/SCS.0b013e3181f4ee4e	10.1097/SCS.0b013e3181f4ee4e		NO
1148	LILACS-284	Possibilidade da utilizaÃ§Ã£o de plasma rico em plaquetas (PRP) autÃ³logo para tratamento de feridas cutÃ¢neas crÃ´nicas/ Possibility of use of platelet-rich plasma (PRP) autologous treatment of cutaneous chronic wounds	Silva, Ana Laura Gomes; Nascimento, Gustavo Marcelo Luz; Oliveira, Mariane Regina de; Gatti, Luciano Lobo	Rev. para. med	LILACS	2010	http://files.bvs.br/upload/S/0101-5907/2010/v24n3-4/a2366.pdf			NO
1149	LILACS-285	Retorno deportivo en atletas de alto rendimiento despuÃ©s de reconstrucciÃ³n de ligamento cruzado anterior de rodilla: anÃ¡lisis de factores y estrategias/ Return to sport on high demand athletes before anterior cruciate ligament reconstruction: analysis of factors and strategies	Radice, Fernando; Chamorro, Claudio; YaÃ±ez, Roberto; Vergara, Francisco; Gonzalez, Fernando; Zelaya, Gerardo	Artrosc. (B. Aires)	LILACS	2010	https://revistarelart.com/ediciones-anteriores/images/artroscopia/volumen-17-nro-3/233_240-Retorno_deportivo.pdf			NO
1150	LILACS-286	UtilizaÃ§Ã£o do plasma rico em plaquetas autÃ³logo nas cirurgias de enxertos cutÃ¢neos em feridas crÃ´nicas/ Use of autologous platelet-rich plasma in skin grafts surgeries in chronic wounds	Vendramin, Fabiel Spani; Franco, Diogo; Franco, Talita Romero	Rev. bras. cir. plÃ¡st	LILACS	2010	http://www.scielo.br/scielo.php?script=sci_arttext&nrm=iso&lng=pt&tlng=pt&pid=S1983-51752010000400004			NO
1151	LILACS-287	Principais biomateriais utilizados em cirurgia de levantamento de seio maxilar: abordagem clÃ­nica/ Biomaterials used in maxillary sinus lifting surgery: clinical approach	Martins, Juliano Vasconcelos; Perussi, Mario Roberto; Rossi, Ana ClÃ¡udia; Freire, Alexandre Rodrigues; Prado, Felippe Bevilacqua	Rev. Odontol. AraÃ§atuba (Impr.)	BBO	2010	https://www.revaracatuba.odo.br/revista/Volume_31_02_Jul_2010/trab03.pdf			NO
1152	LILACS-288	Retorno deportivo en atletas de alto rendimiento despuÃ©s de reconstrucciÃ³n de ligamento cruzado anterior de rodilla. AnÃ¡lisis de factores y estrategias/ Return to sport on high demand athletes before anterior cruciate ligament reconstruction. Analysis of factors and strategies	Radice, Fernando; Chamorro, Claudio; YaÃ±ez, Roberto; Vergara, Francisco; Gonzalez, Fernando; Zelaya, Gerardo	Artrosc. (B. Aires)	BINACIS	2010	https://pesquisa.bvsalud.org/portal/resource/esA/bin-127401			YES
1153	LILACS-289	The impact of the model for end-stage liver disease (MELD) on liver transplantation in one center in Brazil/ O impacto do MELD no transplante de fÃ­gado em um centro no Brasil	Freitas, Alexandre Coutinho Teixeira de; Itikawa, William Massami; Kurogi, Adriana Sayuri; Stadnik, Lucinei G; Parolin, MÃ´nica Beatriz; Coelho, JÃºlio Cezar Uili	Arq. gastroenterol	LILACS	2010	http://www.scielo.br/scielo.php?script=sci_arttext&pid=S0004-28032010000300004			NO
1154	LILACS-290	Increased survival of free fat grafts with platelet-rich plasma in rabbits.	Pires Fraga, Murillo Francisco; Nishio, Ricardo Tadashi; Ishikawa, Ruy Saruwatari; Perin, Luis Fernando; Helene, AmÃ©rico; Malheiros, Carlos Alberto	J Plast Reconstr Aesthet Surg	MEDLINE	2010	https://dx.doi.org/10.1016/j.bjps.2010.07.003	10.1016/j.bjps.2010.07.003		NO
1155	LILACS-291	Pattern of osteogenesis during onlay bone graft healing.	Andrade, Miguel Gustavo SetÃºbal; Moreira, David Costa; Dantas, Danilo Borges; SÃ¡, Camila Neves; de Bittencourt, Thereza Cristina Borio dos Santos Calmon; Sadigursky, MoysÃ©s	Oral Surg Oral Med Oral Pathol Oral Radiol Endod	MEDLINE	2010	https://dx.doi.org/10.1016/j.tripleo.2010.03.019	10.1016/j.tripleo.2010.03.019		NO
1156	LILACS-292	Eficacia del plasma autologo rico en plaquetas infiltrado en la entesitis calcÃ¡nea plantar/ Effectiveness of infiltrating platelets rich autologous plasma in the calcaneal plantar enthesistis	Gallardo, E; GarcÃ©s, M; Garicano, C; Velasco, J; Hevia, O	Rev. venez. cir. ortop. traumatol	LILACS	2010	https://pesquisa.bvsalud.org/portal/resource/esA/lil-592402			NO
1157	LILACS-293	UtilizaciÃ³n de plasma rico en plaquetas como cicatrizante en dermoabrasiÃ³n quirÃºrgica/ Use of platelet rich plasma to accelerate healling in the surgical dermoabrasive process	Blugerman, Guillermo; Schavelzon, Diego; D'Angelo, Silvana; D'Angelo, Wilfrido; MeiriÃ±o, Alicia	Prensa mÃ©d. argent	LILACS	2010	https://pesquisa.bvsalud.org/portal/resource/esA/lil-599146			NO
1158	LILACS-294	Platelet-rich plasma diminishes calvarial bone repair associated with alterations in collagen matrix composition and elevated CD34+ cell prevalence.	Giovanini, Allan Fernando; Deliberador, Tatiana Miranda; Gonzaga, Carla Castiglia; de Oliveira Filho, Marco Antonio; GÃ¶hringer, Isabella; Kuczera, Juliane; Zielak, JoÃ£o Cesar; de Andrade Urban, CÃ­cero	Bone	MEDLINE	2010	https://dx.doi.org/10.1016/j.bone.2010.02.026	10.1016/j.bone.2010.02.026		NO
1159	LILACS-295	UtilizaÃ§Ã£o do plasma rico em plaquetas (PRP) autÃ³logo em enxertos cutÃ¢neos em coelhos/ Use of autologous platelet-rich plasma (PRP) in skin grafts in rabbits	Vendramin, Fabiel Spani; Franco, Diogo; Schamall, Ragnar Franco; Franco, Talita Romero	Rev. bras. cir. plÃ¡st	LILACS	2010	https://pesquisa.bvsalud.org/portal/resource/esA/lil-590857			NO
1160	LILACS-296	Comparison of magnetic resonance imaging findings in anterior cruciate ligament grafts with and without autologous platelet-derived growth factors.	Radice, Fernando; YÃ¡nez, Roberto; GutiÃ©rrez, Vicente; Rosales, Julio; Pinedo, Miguel; Coda, SebastiÃ¡n	Arthroscopy	MEDLINE	2010	https://dx.doi.org/10.1016/j.arthro.2009.06.030	10.1016/j.arthro.2009.06.030		NO
1161	LILACS-297	Bone healing in critical-size defects treated with platelet-rich plasma: a histologic and histometric study in the calvaria of diabetic rat.	Mariano, Ronaldo; Messora, Michel; de Morais, Adriana; Nagata, Maria; Furlaneto, FlÃ¡via; Avelino, CÃ¡ssia; Paula, Fernanda; Ferreira, Sabrina; Pinheiro, Marcelo; de Sene, JoÃ£o Paulo	Oral Surg Oral Med Oral Pathol Oral Radiol Endod	MEDLINE	2010	https://dx.doi.org/10.1016/j.tripleo.2009.08.003	10.1016/j.tripleo.2009.08.003		NO
1162	LILACS-298	Influence of the ratio of particulate autogenous bone graft/platelet-rich plasma on bone healing in critical-size defects: a histologic and histometric study in rat calvaria.	Nagata, Maria J; Messora, Michel; Pola, NatÃ¡lia; Campos, NatÃ¡lia; Vieira, Rafael; Esper, Luis A; Sbrana, Michyele; Fucini, Stephen; Garcia, Valdir; Bosco, Alvaro	J Orthop Res	MEDLINE	2010	https://dx.doi.org/10.1002/jor.21027	10.1002/jor.21027		NO
1163	LILACS-299	Evidence on the use of platelet-rich plasma for diabetic ulcer: a systematic review.	Villela, Diana Lima; Santos, Vera LÃºcia C G	Growth Factors	MEDLINE	2010	https://dx.doi.org/10.3109/08977190903468185	10.3109/08977190903468185		NO
1164	LILACS-300	Plasma rico em plaquetas na ortopedia/ Plasma rich platelet in orthopedics	Barreto, Bruno Brum; Loss, Felipe; Rabello, Marcelo Costa; Serafini, Osvaldo AndrÃ©; Pires, Luis Antonio SimÃµes	Acta mÃ©d. (Porto Alegre)	LILACS	2010	https://pesquisa.bvsalud.org/portal/resource/esA/lil-595353			NO
1165	LILACS-301	AvaliaÃ§Ã£o da influÃªncia do plasma rico em plaquetas e do laser de baixa intensidade na cicatrizaÃ§Ã£o de defeitos de fenestraÃ§Ã£o periodontal em ratos: estudo histolÃ³gico e histomÃ©trico/ Inflluence of platelet-rich plasma and low-level laser therapy on the healing of periodontal fenestration defects: a histologic and histometric study in rats	Campos, NatÃ¡lia de		BBO	2010	https://acervodigital.unesp.br/handle/11449/96156			NO
1166	LILACS-302	Plasma rich in growth factors and bone formation: a radiological and histomorphometric study in New Zealand rabbits.	Molina-MiÃ±ano, Francisco; LÃ³pez-Jornet, PÃ­a; Camacho-Alonso, Fabio; Vicente-Ortega, Vicente	Braz Oral Res	MEDLINE	2009	http://www.scielo.br/scielo.php?script=sci_arttext&nrm=iso&lng=pt&tlng=pt&pid=S1806-83242009000300009			NO
1167	LILACS-303	Effects of platelet-rich plasma gel on skin healing in surgical wound in horses.	DeRossi, Rafael; Coelho, Anna Carolina Anciliero de Oliveira; Mello, Gisele Silveira de; FrazÃ­lio, FabrÃ­cio Oliveira; Leal, CÃ¡ssia Rejane Brito; Facco, Gilberto GonÃ§alves; Brum, Karine Bonucielli	Acta Cir Bras	MEDLINE	2009	http://www.scielo.br/scielo.php?script=sci_arttext&nrm=iso&lng=pt&tlng=pt&pid=S0102-86502009000400006			NO
1168	LILACS-304	Effects of platelet-rich plasma gel on skin healing in surgical wound in horses/ Efeitos do gel de plasma rico em plaquetas na cicatrizaÃ§Ã£o de feridas cirÃºrgicas na pele de cavalos	DeRossi, Rafael; Coelho, Anna Carolina Anciliero de Oliveira; FrazÃ­lio, FabrÃ­cio Oliveira; Leal, CÃ¡ssia Rejane Brito; Facco, Gilberto GonÃ§alves; Brum, Karine Bonucielli	Acta cir. bras	LILACS	2009	http://www.scielo.br/scielo.php?script=sci_arttext&pid=S0102-86502009000400006			YES
1169	LILACS-305	Componentes ricos em plaquetas na reparaÃ§Ã£o de afecÃ§Ãµes tendo-ligamentosas e osteo-articulares em animais: [revisÃ£o]/ Components rich in platelets used in wound healing tendon, ligaments and osteo-articular diseases of animals: [revision]	Maia, Leandro; Souza, Maria VerÃ´nica de	CiÃªnc. rural	LILACS	2009	http://www.scielo.br/scielo.php?script=sci_arttext&pid=S0103-84782009000400050			NO
1170	LILACS-306	MÃ©todo de obtenÃ§Ã£o do gel de plasma rico em plaquetas autÃ³logo/ Methods to obtain autologous platelet-rich plasma gel	Vendramin, Fabiel Spani; Franco, Diogo; Franco, Talita Romero	Rev. bras. cir. plÃ¡st	LILACS	2009	https://www.rbcp.org.br/details/471/pt-BR/metodo-de-obtencao-do-gel-de-plasma-rico-em-plaquetas-autologo			NO
1171	LILACS-307	EvaluaciÃ³n clÃ­nica de la oseointegraciÃ³n de implantes con plasma rico en plaquetas y hueso liofilizado en pacientes con perdida dentoalveolar por trauma en el sector anterior: primera fase/ Clinical evaluation of implant osseointegration with platelet rich plasma and lyophilizated bone in patients with dento alveolar loss due to trauma in the anterior area: first phase	Naranjo R., Rodrigo Felipe; Duque S, Francisco Levi; Correa T., Diana Marcela; Sanin G., Luisa Fernanda	Rev. Fac. Odontol. Univ. Antioq	LILACS	2009	http://aprendeenlinea.udea.edu.co/revistas/index.php/odont/article/view/2138/1742			NO
1172	LILACS-308	Influence of the proportion of particulate autogenous bone graft/platelet-rich plasma on bone healing in critical-size defects: an immunohistochemical analysis in rat calvaria.	Nagata, Maria; Messora, Michel; Okamoto, Roberta; Campos, NatÃ¡lia; Pola, NatÃ¡lia; Esper, Luis; Sbrana, Michyele; Fucini, Stephen; Garcia, Valdir; Bosco, Alvaro	Bone	MEDLINE	2009	https://dx.doi.org/10.1016/j.bone.2009.04.246	10.1016/j.bone.2009.04.246		NO
1173	LILACS-309	Plasma rico em plaquetas no tratamento de tendinite induzida em eqÃ¼inos: avaliaÃ§Ã£o ultra-sonogrÃ¡fica/ Platelet-rich plasma in the treatment of induced tendinitis in equines: ultrasonographic evaluation	Maia, Leandro; Souza, Maria V. de; Alves, Geraldo E. S; JÃºnior, JosÃ© I. R; Oliveira, AÃ©cio C. de; Zandim, Bruna M; Silva, YamÃª F. R. S. da	Pesqui. vet. bras	LILACS	2009	http://www.scielo.br/scielo.php?script=sci_arttext&pid=S0100-736X2009000300009			NO
1174	LILACS-310	Effects of platelet-rich plasma on healing of alveolar socket: split-mouth histological and histometric evaluation in Cebus apella monkeys.	Pessoa, Roberto S; Oliveira, Sergio R; Menezes, Helder H M; de Magalhaes, Denildo	Indian J Dent Res	MEDLINE	2009	https://dx.doi.org/10.4103/0970-9290.59448	10.4103/0970-9290.59448		NO
1175	LILACS-311	CicatrizaÃ§Ã£o de enxertos de osso alÃ³geno fresco congelado (OAFC) associados ou nÃ£o ao plasma rico em plaquetas (PRP): estudo histolÃ³gico e histomÃ©trico em mandÃ­bulas de cÃ£es/ Healing of fresh frozen bone allograft (FFBA) with or without plateletrichplasma (PRP): a histologic and histometric study in mandible of dogs	Messora, Michel Reis		LILACS	2009	http://www.athena.biblioteca.unesp.br/exlibris/bd/bfo/33004021011P0/2009/messora_mr_dr_araca.pdf			NO
1176	LILACS-312	Efeitos do plasma rico em plaquetas no processo de reparaÃ§Ã£o de feridas dÃ©rmicas padronizadas em ratos/ Effect of platelet-rich plasma on the standardizd dermal wound healing in rats	Bauer, Jarbas Arruda; Correa, Luciana; Lima, FÃ¡bio Luis Moura; Lima, Luiz Antonio Pugliesi Alves; Pustiglioni, Francisco Emilio	Periodontia	LILACS	2009	https://teses.usp.br/teses/disponiveis/23/23146/tde-19122009-114243/es.php			NO
1177	LILACS-313	CicatrizaÃ§Ã£o de enxertos de osso alÃ³geno fresco congelado (OAFC) associados ou nÃ£o ao plasma rico em plaquetas (PRP): estudo histolÃ³gico e histomÃ©trico em mandÃ­bulas de cÃ£es/ Healing of fresh frozen bone allograft (FFBA) with or without plateletrichplasma (PRP): a histologic and histometric study in mandible of dogs	Messora, Michel Reis		LILACS	2009	http://www.athena.biblioteca.unesp.br/exlibris/bd/bfo/33004021011P0/2009/messora_mr_dr_araca.pdf			YES
1178	LILACS-314	AvaliaÃ§Ã£o do potencial de regeneraÃ§Ã£o Ã³ssea em humanos induzido pelo plasma rico em plaquetas/ Evaluation of the bone regeneration potential induced by platelet-rich plasma in humans	CÃ´sso, MaurÃ­cio Greco; Silva, Guilherme Costa Carvalho; Neves, MÃ¡rio Soares de Azevedo; ZenÃ³bio, Elton GonÃ§alves	ImplantNews	LILACS	2009	https://mentorodonto.com.br/avaliacao-do-potencial-de-regeneracao-ossea-em-humanos-induzido-pelo-plasma-rico-em-plaquetas/			NO
1179	LILACS-315	Plasma rich in growth factors and bone formation: a radiological and histomorphometric study in New Zealand rabbits	Molina-MiÃ±ano, Francisco; LÃ³pez-Jornet, PÃ­a; Camacho-Alonso, Fabio; Vicente-Ortega, Vicente	Braz. oral res	LILACS	2009	http://www.scielo.br/scielo.php?script=sci_arttext&pid=S1806-83242009000300009			YES
1180	LILACS-316	Gel de plaquetas: arcabouÃ§o 3D para cultura celular/ Platelet gel: 3D scaffold for cell culture	Moroz, Andrei; Bittencourt, Renata Aparecida Camargo; Felisbino, SÃ©rgio Luis; Pereira, Hamilton da Rosa; Rossi-Ferreira, Rosana; Deffune, Elenice	Acta ortop. bras	LILACS	2009	http://www.scielo.br/scielo.php?script=sci_arttext&pid=S1413-78522009000200008			NO
1181	LILACS-317	Efeitos do plasma rico em plaquetas no processo de reparaÃ§Ã£o de feridas dÃ©rmicas padronizadas, em ratos/ Effect of platelet-rich plasma on the standardized dermal wound healing in rats	Lima, FÃ¡bio LuÃ­s Moura		LILACS	2009	https://teses.usp.br/teses/disponiveis/23/23146/tde-19122009-114243/es.php			YES
1182	LILACS-318	InfluÃªncia do plasma rico em plaquetas associado ou nÃ£o Ã regeneraÃ§Ã£o tecidual guiada na cicatrizaÃ§Ã£o de defeitos de fenestraÃ§Ã£o periodontal em cÃ£es: estudo histolÃ³gico e histomÃ©trico/ Influence of Platelet-Rich Plasma (PRP) with or without Guided Tissue Regeneration (GTR) on the healing of periodontal fenestration defects in dogs: a histologic and histometric study	Esper, Luis Augusto		BBO	2009	https://repositorio.unesp.br/entities/publication/acb2e27e-8f09-4f2e-965e-e8042fa6311c			NO
1183	LILACS-319	Plasma rico em plaquetas: verdades e controvÃ©rsias	Santos, Bruno Avelar		BBO	2009	https://repositorio.ufmg.br/server/api/core/bitstreams/9b296d80-c83b-4a1f-aff5-dd78390bce9e/content			NO
1184	LILACS-320	Componentes ricos em plaquetas na reparaÃ§Ã£o de afecÃ§Ãµes tendo-ligamentosas e osteo-articulares em animais	Maia, Leandro; VerÃ´nica de Souza, Maria	CiÃªnc. rural (Online)	VETINDEX	2009	http://www.scielo.br/scielo.php?script=sci_arttext&pid=S0103-84782009000400050&lng=en&nrm=iso&tlng=en			NO
1185	LILACS-321	Plasma rico em plaquetas de coelhos: introduÃ§Ã£o a um modelo animal experimental/ Platelet-rich plasma in rabbits: introduction of one experimental animal model	Oliveira-Filho, Marco Antonio de; Almeida, LuÃ­s Eduardo; Pereira, Joacir Antonio; Nassif, Paulo Afonso Nunes; Czeczko, Nicolau Gregori; Kume, MÃ¡rcio Hiroaki; Silva, MarÃ­lia Barreto Gameiro	ABCD (SÃ£o Paulo, Impr.)	LILACS	2008	http://www.scielo.br/scielo.php?script=sci_arttext&pid=S0102-67202008000400005			NO
1186	LILACS-322	Effects of platelet concentrate and a bone plug on the healing of hamstring tendons in a bone tunnel.	Orrego, Mario; Larrain, Catalina; Rosales, Julio; Valenzuela, Luis; Matas, JosÃ©; Durruty, Juan; Sudy, HernÃ¡n; Mardones, Rodrigo	Arthroscopy	MEDLINE	2008	https://dx.doi.org/10.1016/j.arthro.2008.07.016	10.1016/j.arthro.2008.07.016		NO
1187	LILACS-323	Plaqueta rica em fibrina: um novo conceito em reparaÃ§Ã£o tecidual/ Plateletes rich fibrin: a new concept in tissue repair	Vasconcellos, Alberto Victor Bancillon; Teixeira, Ana paula Fraga; Cruz, Priscila Vivas da	Innov. implant. j., biomater. esthet. (Impr.)	LILACS	2008	https://pesquisa.bvsalud.org/portal/resource/pt/lil-561103			NO
1188	LILACS-324	AnÃ¡lise histolÃ³gica do grau de reparaÃ§Ã£o gengival apÃ³s o preenchimento de alvÃ©olos dentÃ¡rios humanos com os plasmas rico e pobre em plaquetas/ Histological analysis of gum repair rate achieved 28 days after filling human dental alveoli with platelet-rich and poor plasma	Oliveira, SÃ©rgio Henrique Ferreira de; Romeiro, RogÃ©rio de Lima; Lourenzo, JosÃ© Luiz	ImplantNews	LILACS	2008	https://pesquisa.bvsalud.org/portal/resource/esA/lil-518149			NO
1189	LILACS-325	AnÃ¡lise da reparaÃ§Ã£o Ã³ssea de alvÃ©olos apÃ³s o preenchimento com plasma rico e pobre em plaquetas/ Histological analysis of alveolar bone repair after filling with plasma rich and poor in platelets	Romeiro, RogÃ©rio de Lima; Oliveira, SÃ©rgio Henrique Ferreira de; Lorenzo, JosÃ© Luiz de	Rev. Assoc. Paul. Cir. Dent	LILACS	2008	https://pesquisa.bvsalud.org/portal/resource/esA/lil-535057			NO
1190	LILACS-326	AplicaÃ§Ã£o clÃ­nico-cirÃºrgica do plasma rico em plaquetas: estudo revisional/ Clinical and surgical applications of prp: revisional study	Albuquerque, Davi de Paula; Oliveira, Tiago Maia Fernandes de; MaranhÃ£o Filho, Almir Walter de Albuquerque; Milhomens Filho, JosÃ© Afonso; GusmÃ£o, Estela Santos	Odontol. clÃ­n.-cient	LILACS	2008	http://www.cro-pe.org.br/revista/v7n2/4.pdf			NO
1191	LILACS-327	Platelet-rich plasma and connective tissue grafts in the treatment of gingival recessions: a histometric study in dogs.	Suaid, Fabricia Ferreira; Carvalho, Marcelo Diniz; Santamaria, Mauro Pedrine; Casati, Marcio Zaffalon; Nociti, Francisco Humberto; Sallum, Antonio Wilson; Sallum, Enilson AntÃ´nio	J Periodontol	MEDLINE	2008	https://dx.doi.org/10.1902/jop.2008.070339	10.1902/jop.2008.070339		NO
1192	LILACS-328	Â¿Es el plasma rico en plaquetas (PRP) promotor de la cicatrizaciÃ³n Ã³sea en ratas diabÃ©ticas?/ Effect of platelet rich plasma in diabetic rats	Grana, Daniel R; Kokubu, Gabriel A; Scazziota, Alejandra; Manzanel, R; Rodriguez, Ricardo R	Prensa mÃ©d. argent	LILACS	2008	https://pesquisa.bvsalud.org/portal/resource/esA/lil-497670			NO
1193	LILACS-329	Effect of platelet-rich plasma on cell adhesion, cell migration, and myofibroblastic differentiation in human gingival fibroblasts.	CÃ¡ceres, MÃ³nica; Hidalgo, Rodrigo; Sanz, Antonio; MartÃ­nez, Jorge; Riera, Paula; Smith, Patricio C	J Periodontol	MEDLINE	2008	https://dx.doi.org/10.1902/jop.2008.070395	10.1902/jop.2008.070395		NO
1194	LILACS-330	BMP implant associated with platelet-rich plasma in orbit fracture repair.	Ferraz, Fabio Henrique; Schellini, Silvana Artioli; Schellini, Ricardo Campos; Pellizon, Claudia Helena; Hirai, Flavio Eduardo; Padovani, Carlos Roberto	Curr Eye Res	MEDLINE	2008	https://dx.doi.org/10.1080/02713680801892020	10.1080/02713680801892020		NO
1195	LILACS-331	Radiographic and histomorphometric analysis of bone healing using autogenous graft associated with platelet-rich plasma obtained by 2 different methods.	Hatakeyama, Marcia; Beletti, Marcelo E; Zanetta-Barbosa, Darceny; Dechichi, Paula	Oral Surg Oral Med Oral Pathol Oral Radiol Endod	MEDLINE	2008	https://pesquisa.bvsalud.org/portal/resource/esA/mdl-18155595			NO
1196	LILACS-332	Plasma Rico em Plaquetas (PRP) e sua aplicaÃ§Ã£o em Odontologia/ Platelet Â– Rich Plasma and its application in dentistry	Dusse, Lucia Maria Sant'Ana; Macedo, Adriana Parisotto; Batschauer, Anna Paula; Carvalho, Maria das GraÃ§as	Rev. bras. anal. clin	LILACS	2008	http://sbac.org.br/rbac/012/175.pdf			NO
1197	LILACS-333	Effect of platelet-rich plasma on gingival and periodontal ligament fibroblasts: new in-vitro growth assay	Arikan, Fatih; Becerik, Sema; Sonmez, Sule; Gurhan, Ismet	Braz. j. oral sci	LILACS	2007	https://scispace.com/pdf/effect-of-platelet-rich-plasma-on-gingival-and-periodontal-2abfhyq7q0.pdf			NO
1198	LILACS-334	Plasma rico en plaquetas en cirugia ortopedica y traumatologica/ Platelet rich plasma in orthopaedic surgery	Mingo Saluzzi, Claudio; Pombo, Martin; Larrabe, Lazaro	Artrosc. (B. Aires)	BINACIS	2007	https://revistarelart.com/ediciones-anteriores/images/artroscopia/volumen-14-nro-2/14_02_09.pdf			NO
1199	LILACS-335	Plasma rico en plaquetas en cirugia ortopedica y traumatologica/ Platelet rich plasma in orthopaedic surgery	Mingo Saluzzi, Claudio; Pombo, Martin; Larrabe, Lazaro	Artrosc. (B. Aires)	BINACIS	2007	https://revistarelart.com/ediciones-anteriores/images/artroscopia/volumen-14-nro-2/14_02_09.pdf			YES
1200	LILACS-336	Plasma rico en plaquetas en cirugia ortopedica y traumatologica/ Platelet rich plasma in orthopaedic surgery	Mingo Saluzzi, Claudio; Pombo, Martin; Larrabe, Lazaro	Artrosc. (B. Aires)	LILACS	2007	https://revistarelart.com/ediciones-anteriores/images/artroscopia/volumen-14-nro-2/14_02_09.pdf			YES
1201	LILACS-337	PRP: A Possibility in Regenerative Therapy/ PRP: Una Posibilidad en Terapia Regenerativa	Issa, Joao Paulo Mardegan; Tiossi, Rodrigo; Mello, Amaro Sergio da Silva; Lopes, Ruberval Armando; Matteo, Miguel Angel Sala Di; Iyomasa, Mamie Mizusaki	Int. j. morphol	LILACS	2007	http://www.scielo.cl/scielo.php?script=sci_arttext&pid=S0717-95022007000300019	10.4067/S0717-95022007000300019		NO
1202	LILACS-338	Reparacion tendinosa con la utilizacion de plasma rico en plaquetas. Estudio experimental en conejos/ Achilles tendon repair using platelet rich plasma. An experimental study in rabbits	Rio, Marcelo; Gotter Campo, Guillermo; Barrera Oro, Ariel; Santini Araujo, Eduardo; Cabrini, Romulo	Rev. Asoc. Argent. Ortop. Traumatol	BINACIS	2007	https://enfispo.es/servlet/articulo?codigo=10178253			YES
1203	LILACS-339	Reparacion tendinosa con la utilizacion de plasma rico en plaquetas. Estudio experimental en conejos/ Achilles tendon repair using platelet rich plasma. An experimental study in rabbits	Rio, Marcelo; Gotter Campo, Guillermo; Barrera Oro, Ariel; Santini Araujo, Eduardo; Cabrini, Romulo	Rev. Asoc. Argent. Ortop. Traumatol	BINACIS	2007	https://enfispo.es/servlet/articulo?codigo=10178253			YES
1204	LILACS-340	Efeitos biolÃ³gicos do plasma rico em plaquetas/ Biological effect of the plateled rich plasma	Andrade, Miguel Gustavo SetÃºbal; Dantas, Danilo Borges; Sadigursky, MoysÃ©s	Rev. CiÃªnc. MÃ©d. Biol. (Impr.)	LILACS	2007	http://www.cienciasmedicasbiologicas.ufba.br/pdf62/artigo_9.pdf			NO
1205	LILACS-341	Uso do concentrado de plaquetas em doenÃ§a da superfÃ­cie ocular/ Use of platelet concentrate for ocular surface disease	Rezende, Marina Soares Viegas Moura; Silva, Caroline Antunes de Almeida; Antunes, Victor Coronado; Ribeiro, Luiz Eduardo Feliciano; Tatsui, Nelson; Cvintal, Tadeu	Rev. bras. oftalmol	LILACS	2007	http://www.scielo.br/scielo.php?script=sci_arttext&pid=S0034-72802007000400008			NO
1206	LILACS-342	Efecto del plasma rico en plaquetas en celulas del ligamento periodontal in vitro/ In vitro effect of platelet rich plasma on periodontal ligament cells	Clavijo, Gail M; Pinillos, Paola A; GutiÃ©rrez, Oscar	Rev. Estomat	LILACS	2007	http://bibliotecadigital.univalle.edu.co/bitstream/10893/2328/1/Efecto%20del%20plasma%20rico%20en%20plaquetas%20en%20celulas%20del%20ligamento%20periodontal%20in%20vitro.pdf			NO
1207	LILACS-343	Avoiding leukocyte contamination and early platelet activation in platelet-rich plasma.	Trindade-Suedam, Ivy K; Leite, FÃ¡bio R M; de Morais, Juliana A N D; Leite, Elza R M; Marcantonio, Elcio JÃºnior; Leite, Amauri A	J Oral Implantol	MEDLINE	2007	https://dx.doi.org/10.1563/1548-1336(2007)33[334:ALCAEP]2.0.CO;2	10.1563/1548-1336(2007)33[334:ALCAEP]2.0.CO;2		NO
1208	LILACS-344	Reparacion tendinosa con la utilizacion de plasma rico en plaquetas. Estudio experimental en conejos/ Achilles tendon repair using platelet rich plasma. An experimental study in rabbits	Rio, Marcelo; Gotter Campo, Guillermo; Barrera Oro, Ariel; Santini Araujo, Eduardo; Cabrini, Romulo	Rev. Asoc. Argent. Ortop. Traumatol	LILACS	2007	https://enfispo.es/servlet/articulo?codigo=10178253			NO
1209	LILACS-345	Terapia tÃ³pica de Ãºlceras crÃ´nicas de perna com plasma rico em plaquetas - PRP: revisÃ£o sistemÃ¡tica da literatura/ The tropical treatment on leg chronic ulcer with platelet rich plasma: a systematic review	Villela, Diana Lima		BDENF	2007	http://www.teses.usp.br/teses/disponiveis/7/7139/tde-23012008-121950/			NO
1210	LILACS-346	AssociaÃ§Ã£o do plasma rico em plaquetas, novo vidro bioativo e sulfato de cÃ¡lcio no tratamento de defeitos de furca classe II: estudo histolÃ³gico e histomÃ©trico em cÃ£es/ Combination of platelet-rich plasma, new bioactive glass and calcium sulfate in the treatment of Class II furcation defects: a histologic and histometric study in dogs	Deliberador, Tatiana Miranda		LILACS	2007	https://repositorio.unesp.br/entities/publication/cc3c3f47-a008-4a9e-b13c-8c2dc96c5890			NO
1211	LILACS-347	UtilizaÃ§Ã£o de biomateriais associados ou ao plasma rico em plaquetas em cavidade Ã³sseas cranianas. Estudo microscÃ³pico em cÃ£es/ Use of biomaterials associated or not to the platelet-rich plasma in cranial bone defects. microscopial study in dogs	Camarini, Edevaldo Tadeu; Iamashita, Heric Yukio; Farah, Gustavo Jacobucci; Iwaki Filho, Liogi; Pavan, Angelo JosÃ©	Pesqui. bras. odontopediatria clÃ­n. integr	LILACS	2006	https://www.redalyc.org/pdf/637/63760214.pdf			NO
1212	LILACS-348	Plasma rico em plaquetas associado ao AlloDerm no tratamento das recessÃµes gengivais/ Plaleted rich plasma plus AlloDerm for gingival recession treatment	Steinhauser, Cristina Faleiros; Saba-Chujfi, Eduardo; Maltagliati, Luciana Ãvilla; Fonseca, Carlos Eduardo	Rev. Assoc. Paul. Cir. Dent	LILACS	2006	https://pesquisa.bvsalud.org/portal/resource/esA/lil-539269			NO
1213	LILACS-349	Plasma rico em plaquetas e fatores de crescimento: tÃ©cnica de preparo e utilizaÃ§Ã£o em cirurgia plÃ¡stica/ Platelet-rich plasma and growth factors: processing technique and application in plastic surgery	Vendramin, Fabiel Spani; Franco, Diogo; Nogueira, Carmen Martins; Pereira, Mariana SÃ¡; Franco, Talita Romero	Rev. Col. Bras. Cir	LILACS	2006	http://www.scielo.br/scielo.php?script=sci_arttext&pid=S0100-69912006000100007			NO
1214	LILACS-350	EstimulaÃ§Ã£o da cicatrizaÃ§Ã£o Ã³ssea pelo plasma autÃ³geno rico em plaquetas: estudo experimental em coelhos	Wilson, Elisabete Mitiko Kobaiashi; Barbieri, ClÃ¡udio Henrique; Mazzer, Nilton	Acta ortop. bras	LILACS	2006	http://www.scielo.br/scielo.php?script=sci_arttext&pid=S1413-78522006000400006			NO
1215	LILACS-351	Plasma rico em plaquetas e sua aplicabilidade na cirurgia e traumatologia bucomaxilofacial	Fritscher, Guilherme Genehr		colecionaSUS	2006	https://pesquisa.bvsalud.org/portal/resource/esA/biblio-940414			NO
1216	LILACS-352	Uso do plasma rico em plaquetas para reparaÃ§Ã£o em defeitos Ã³sseos do esqueleto maxilo-facial/ Use of platelet-rich plasma in healing maxillofacial skeleton bone defects	Sobral, SÃ©rgio Souza; Rossi Junior, Renato; Melo, Edielle Sant'Anna; Elias, Fernando Melhem; Jorge, Waldyr antÃ´nio	Rev. paul. odontol	LILACS	2005	https://pesquisa.bvsalud.org/portal/resource/esA/lil-427772			NO
1217	LILACS-353	UtilizaÃ§Ã£o de plasma rico em plaquetas (PRP) associado a implantes intra-Ã³sseos em mandÃ­bula de cÃ£es. AnÃ¡lise histolÃ³gica/ Effect of platelet-rich plasma (PRP) associated with osseointegrated implants in dog mandibles. Histological study	Garcia, Ricardo Vieira		LILACS	2005	https://repositorio.unesp.br/server/api/core/bitstreams/f5a5c584-cd27-4835-9343-869dfa2945a0/content			NO
1218	LILACS-354	Plasma rico en plaquetas: Una alternativa para acelerar el proceso de cicatrizaciÃ³n Ã³sea/ Enriched platelet plasma: An alternative to accelerate bone healing	GonzÃ¡lez Ossa, Santiago; Ortiz Orrego, Gustavo Eduardo	CES odontol	LILACS	2004	http://revistas.ces.edu.co/index.php/odontologia/article/view/472/268			NO
1219	LILACS-355	Effect of platelet-rich plasma on the peri-implant bone response: an experimental study.	Fontana, SebastiÃ¡n; Olmedo, Daniel Gustavo; Linares, Jorge Alberto; Guglielmotti, MarÃ­a Beatriz; Crosa, Marta Elena	Implant Dent	MEDLINE	2004	https://pubmed.ncbi.nlm.nih.gov/15017308/			NO
1220	LILACS-356	Plasma rico em plaquetas associado a enxerto Ã³sseo autÃ³geno e a membrana absorvÃ­vel no tratamento de lesÃµes de furca grau III. Estudo histomorfomÃ©trico em cÃ£es/ Platelet-rich plasma effects associated with autogenous bone graft and absorbable membrane, for the treatment of class III furcation defects	Fernandes, JosÃ© Marcos Alves		LILACS	2004	https://acervodigital.unesp.br/handle/11449/104739			NO
1221	LILACS-357	Plasma rico em plaquetas associado a enxerto Ã³sseo autÃ³geno e a membrana absorvÃ­vel no tratamento de lesÃµes de furca grau III. Estudo histomorfomÃ©trico em cÃ£es/ Platelet-rich plasma effects associated with autogenous bone graft and absorbable membrane, for the treatment of class III furcation defects	Fernandes, JosÃ© Marcos Alves		LILACS	2004	https://repositorio.unesp.br/server/api/core/bitstreams/f2a0da62-4a62-454e-85d2-5913f17d1c99/content			YES
1222	LILACS-358	Plasma rico em fibrina - importÃ¢ncia clÃ­nica/ Fibrin rich plasma - clinical value	Chagas, Suely Aparecida; Oliveira, Sergio de; De Bortoli Junior, Nilton	RBP Rev. bras. implantodont. protese implant	LILACS	2003				NO
1223	LILACS-359	Uso do plasma rico em plaquetas associado a osso autÃ³geno em cirurgia de levantamento do assoalho do seio maxilar: relato de caso/ The use of platelet-rich plasma with autologous bone in maxillary sinus grafts: case report	Chiarelli, FÃ¡bio Matos; Dias, Eduardo ClÃ¡udio L. C. Mello; Bourguignon Filho, Aguimar de Matos; Feitosa, Alfredo Carlos Rodrigues	Rev. bras. implantodontia	BBO	2003	https://pesquisa.bvsalud.org/portal/resource/pt/bbo-33318			NO
1224	LILACS-360	Modificadores biolÃ³gicos: tÃ©cnica de obtenciÃ³n y manejo clÃ­nico del plasma rico en plaquetas/ Biologic modifiers: technique of obtention and clinical manipulation of plasma-enriched platelets	Mizraji, Morris; Aguiar, Alvaro	PILARES	LILACS	2000	https://www.colibri.udelar.edu.uy/jspui/bitstream/20.500.12008/38872/1/Mizraji%2C%20M.%20Modificadores%20biol%C3%B3gicos%20t%C3%A9cnica%20de%20obtenci%C3%B3n%20y%20manejo%20cl%C3%ADnico%20del%20plasma%20rico%20en%20plaquetas.pdf			NO
1225	LILACS-361	Modificadores biolÃ³gicos: tÃ©cnica de obtenciÃ³n y manejo clÃ­nico del plasma rico en plaquetas/ Biologic modifiers: technique of obtention and clinical manipulation of plasma-enriched platelets	Mizraji, Morris; Aguiar, Alvaro	PILARES	BINACIS	2000	https://www.colibri.udelar.edu.uy/jspui/bitstream/20.500.12008/38872/1/Mizraji%2C%20M.%20Modificadores%20biol%C3%B3gicos%20t%C3%A9cnica%20de%20obtenci%C3%B3n%20y%20manejo%20cl%C3%ADnico%20del%20plasma%20rico%20en%20plaquetas.pdf			YES
1226	LILACS-362	AplicaciÃ³n de adhesivo plaquetario autÃ³logo: mejora cicatrizaciÃ³n en pacientes quemados/ Application of the autologous platelet gel: improvement healing in burned patients	Medina DÃ­az, Abelardo	Bol. Cient. Asoc. Chil. Segur	LILACS	2000	http://www.cienciaytrabajo.cl/pdfs/03/Pagian%2026.PDF			NO
1227	LILACS-363	The use of autologous growth factors in periodontal surgical therapy: platelet gel biotechnology--case reports.	de Obarrio, J J; AraÃºz-Dutari, J I; Chamberlain, T M; Croston, A	Int J Periodontics Restorative Dent	MEDLINE	2000	https://pubmed.ncbi.nlm.nih.gov/11203586/			NO
1228	LILACS-364	RegeneraciÃ³n Ã³sea: plasma rico en plaquetas/ Bone regeneration: platelet-rich plasma	Venturelli, Alfonso	Rev. Asoc. Odontol. Argent	LILACS	1999				NO
1229	LILACS-365	RegeneraciÃ³n Ã³sea: plasma rico en plaquetas/ Bone regeneration: platelet-rich plasma	Venturelli, Alfonso	Rev. Asoc. Odontol. Argent	BINACIS	1999				YES
1230	LILACS-366	Sporadic Creutzfeldt-Jakob disease. A clinico-neuropathological analysis of nine definite cases.	Costa, C M; Brucher, J M; Laterre, C	Arq Neuropsiquiatr	MEDLINE	1998	https://pubmed.ncbi.nlm.nih.gov/9754415/			NO
1231	LILACS-367	Sporadic creutzfeldt-Jakob disease. A clinical-neuropathological analysis of nine definite cases	Costa, Carlos M; Brucher, Jean Marie; Laterre, Christian	Arq. neuropsiquiatr	LILACS	1998	http://www.scielo.br/scielo.php?script=sci_arttext&pid=S0004-282X1998000300003&lng=en&nrm=iso			YES
1232	LILACS-368	AplicaciÃ³n del plasma rico en plaquetas en el tratamiento de defectos de cicatrizaciÃ³n posterior a la extracciÃ³n del tercer molar incluido: reporte de un caso	Castillo L; GarcÃ­a-SÃ­voli C; Reyes G; Arteaga S; Davina L; Molina M	Revista OdontolÃ³gica Latinoamericana	URUGUAIODONTO	2010	https://www.odontologia.uady.mx/revistas/rol/pdf/V02N2p51.pdf			NO
1233	DOAJ-1	Assessment and management of immature facial scars by non-surgical methods	Riwina Adel El-Orabi, Mohamed Radwan El-Hadidy, Ahmed Hassan El-Sabbagh	Chinese Journal of Plastic and Reconstructive Surgery	DOAJ	2022	https://doi.org/10.1016/j.cjprs.2022.06.004			NO
1234	Scielo-1	Fibrina rica en plaquetas y leucocitos en el tratamiento de pacientes con úlceras posflebíticas	Arteaga Báez, Juan María, Pérez, Anadely Gámez, López González, Elena, Diaz Rodriguez, Delia Rosa, Toledo Rosa, Liván, Morales Jiménez, Lesbel	Revista Cubana de Angiología y Cirugía Vascular	SCIELO	2025	http://scielo.sld.cu/scielo.php?script=sci_arttext&pid=S1682-00372025000100014&lang=en			NO
1235	Scielo-2	Type I and type III collagen immunoexpression in rabbit skin biopsy samples treated with rosuvastatin gel and autologous platelet-rich plasma	Santana, Cristoffer da Silva, Breda, Maria Rosa Santos, Vicentini, Yuri Ferreira, Santos, Sérgio Alexandre Alcantara dos, Justulin Jr, Luis Antonio, Castilho, Anthony Cesar de Souza, Nai, Gisele Alborghetti, Santarém, Cecília Laposy	Acta Cirúrgica Brasileira	SCIELO	2025	http://www.scielo.br/scielo.php?script=sci_arttext&pid=S0102-86502025000100214&lang=en			YES
1236	Scielo-3	Blood concentrates for controlling postoperative complications from third molar surgeries: a scoping review	Almeida, Vinícius Lima de, Costa, Marcelo Dias Moreira de Assis, Jesuino, Rômulo Dias, Lima, Lívia Bonjardim, Silva, Zuleni Alexandre da, Lima, Rafael Rodrigues, Rode, Sigmar de Mello, Paranhos, Luiz Renato	Acta Cirúrgica Brasileira	SCIELO	2025	http://www.scielo.br/scielo.php?script=sci_arttext&pid=S0102-86502025000100505&lang=en			NO
1237	Scielo-4	Ultrasonographic analysis of palatal donor site healing accelerated with platelet-rich fibrin following subepithelial connective tissue harvesting	TORUMTAY CİN, Gizem, LEKTEMUR ALPAN, Aysan, AÇIKGÖZ, Gözde, ÖZLÜ UÇAN, Gülfem	Journal of Applied Oral Science	SCIELO	2024	http://www.scielo.br/scielo.php?script=sci_arttext&pid=S1678-77572024000100418&lang=en			YES
1238	Scielo-5	Platelet Rich Fibrin Matrix (PRFM) and Peripheral Blood Mesenchymal Stem Cells (PBMSCs) in the management of intraosseous defects - A randomized clinical trial	SREEPARVATHY, R, BELLUDI, Sphoorthi Anup, PRABHU, Ashwin	Journal of Applied Oral Science	SCIELO	2024	http://www.scielo.br/scielo.php?script=sci_arttext&pid=S1678-77572024000100440&lang=en			YES
1239	Scielo-6	Plasma rico en plaquetas, regenerador en alteraciones corneales	León Rodríguez, Yereyni, Hernández Fernández, Yardanis, Pérez Parra, Zaadia, Moreno Ramírez, Mildrey, Jareño Ochoa, Madelyn	Revista Cubana de Oftalmología	SCIELO	2023	http://scielo.sld.cu/scielo.php?script=sci_arttext&pid=S0864-21762023000100001&lang=en			NO
1240	Scielo-7	The effects of fat graft and platelet-rich fibrin combination after epineurectomy in rats plateletrich platelet rich	Kastamoni, Menekşe, Yavaş, Senem Esin, Ozgenel, Güzin Yesim, Ersoy, Semiha	Revista da Associação Médica Brasileira	SCIELO	2023	http://www.scielo.br/scielo.php?script=sci_arttext&pid=S0104-42302023000200272&lang=en			YES
1241	Scielo-8	Alginate/Chitosan Associates a Platelet-rich in Fibrin Exudates as Drug Delivery Systems in Wounds: a Mini-Review	Barbosa, Carlos de Almeida, Simeoni, Rossana Baggio, Gamba, Luize Kremer, Ribeiro, Victoria Stadler Tasca, Cardoso, Marco André, Cunha, Ricardo Correa, Souza, Clayton Fernandes de, Francisco, Júlio Cesar, Guarita-Souza, Luiz Cesar, Fernandes, Beatriz Luci	Brazilian Archives of Biology and Technology	SCIELO	2023	http://www.scielo.br/scielo.php?script=sci_arttext&pid=S1516-89132023000101001&lang=en			NO
1242	Scielo-9	Plasma rico en plaquetas como alternativa terapéutica en el tratamiento de pacientes con herida avulsiva	Lanfernal Novo, Edilberto, López de Quesada, Salvio Lázaro, Nápoles Mengana, José Luis, Duconger Danger, Marilaicy, Suárez Lescay, Celso, Rodríguez Obret, Osmar	Revista Cubana de Medicina Militar	SCIELO	2022	http://scielo.sld.cu/scielo.php?script=sci_arttext&pid=S0138-65572022000300027&lang=en			NO
1243	Scielo-10	Combined approach to treatment of advanced stages of medication-related osteonecrosis of the jaw patients	Şahin, Onur, Akan, Ender, Tatar, Birkan, Ekmekcioğlu, Ceren, Ünal, Nuri, Odabaşı, Onur	Brazilian Journal of Otorhinolaryngology	SCIELO	2022	http://www.scielo.br/scielo.php?script=sci_arttext&pid=S1808-86942022000400613&lang=en			NO
1244	Scielo-11	Autologous and homologous skin grafts treated with platelet-rich plasma (PRP): experimental study in rabbits	Kemper, Bernardo, Brandão, Cláudia V.S., Rossetto, Victor J.V., Gushiken, Lucas F.S., Padovani, Carlos R., Pellizzon, Claudia H.	Pesquisa Veterinária Brasileira	SCIELO	2018	http://www.scielo.br/scielo.php?script=sci_arttext&pid=S0100-736X2018000901818&lang=en			NO
1245	Scielo-12	What is the clinical applicability of regenerative therapies in dentistry?	DEMARCO, Giulia Tarquinio, KIRSCHNICK, Laura Borges, WATSON, Luis Bayardo, CONDE, Marcus Cristian MUNIZ, DEMARCO, Flávio Fernando, CHISINI, Luiz Alexandre	RGO - Revista Gaúcha de Odontologia	SCIELO	2017	http://www.scielo.br/scielo.php?script=sci_arttext&pid=S1981-86372017000400359&lang=en			NO
1246	Scielo-13	EFEITO DO GEL DE PLASMA RICO EM PLAQUETAS NA CICATRIZAÇÃO DE ENXERTOS CUTÂNEOS EM EQUINOS	Bonfá, Aline Fabrine, Nomura, Roberto Harutomi Corrêa, Prado, Antonia Maria Binder do, Silveira, Andressa Batista da, Dornbusch, Lilian Pamela Tapia Carreno, Dornbusch, Peterson Triches	Ciência Animal Brasileira	SCIELO	2017	http://www.scielo.br/scielo.php?script=sci_arttext&pid=S1809-68912017000100314&lang=en			NO
[truncated: 80 more rows]

## Sheet: Title and abstract
Title and Abstract Screening Results																		Title and Abstract Screening: Exclusion Codes and Reasons
[truncated: 1,248 more rows]

## Sheet: Full-read
Full-Text Eligibility Assessment and Final Inclusion Decisions																Full-Text Screening Decisions and Reasons for Exclusion
[truncated: 35 more rows]

[truncated: 3 more sheets: Included, Reviews, Backwards_Fowards-rounds]
